# Supplementary material for: Comparative Transcriptome Analysis Reveals the Molecular Immunopathogenesis of Chinese Soft-Shelled Turtle (Trionyx sinensis) Infected with Aeromonas hydrophila
Source: Biology (Basel). 2021 Nov 22;10(11):1218. doi: 10.3390/biology10111218 (PMC8615003; doi:10.3390/biology10111218)
Supplement: Supplementary file 1 [file biology-10-01218-s001.zip]

Archive with 6 entries (6 files):
- Supplementary materials/Supplementary Table S1.pdf
- Supplementary materials/Supplementary Table S2.xls
- Supplementary materials/Supplementary Table S3.xls
- Supplementary materials/Supplementary Table S4.xls
- Supplementary materials/Supplementary Table S5.xls
- Supplementary materials/Supplementary Table S6.pdf
