# Supplementary material for: Comparative Transcriptome Analysis Reveals the Molecular Immunopathogenesis of Chinese Soft-Shelled Turtle (Trionyx sinensis) Infected with Aeromonas hydrophila
Source: Biology (Basel). 2021 Nov 22;10(11):1218. doi: 10.3390/biology10111218 (PMC8615003; doi:10.3390/biology10111218)
Supplement: Supplementary file 1 [file biology-10-01218-s001.zip › Supplementary materials/Supplementary Table S2.xls]

## Sheet: Sheet1
Supplementary Table S2. The list of up-regulated KEGG pathways in livers from active and inactive turtles compared to that in control group.
6 hpi in liver of active turtles vs Control					24 hpi in liver of active turtles vs Control					72 hpi in liver of active turtles vs Control					6 hpi in liver of inactive turtles vs Control					24 hpi in liver of inactive turtles vs Control					72 hpi in liver of inactive turtles vs Control
#Pathway	ko_ID	DEG	Gene		#Pathway	ko_ID	DEG	Gene		#Pathway	ko_ID	DEG	Gene		#Pathway	ko_ID	DEG	Gene		#Pathway	ko_ID	DEG	Gene		#Pathway	ko_ID	DEG	Gene
Protein export	ko03060	3	23		Carbon metabolism	ko01200	1	114		Lysine degradation	ko00310	2	71		VEGF signaling pathway	ko04370	1	77		Vascular smooth muscle contraction	ko04270	2	139		alpha-Linolenic acid metabolism	ko00592	1	39
Ether lipid metabolism	ko00565	1	63		Apoptosis	ko04210	7	211		Amino sugar and nucleotide sugar metabolism	ko00520	1	47		Cysteine and methionine metabolism	ko00270	3	62		Protein export	ko03060	3	23		Apoptosis	ko04210	1	211
Pantothenate and CoA biosynthesis	ko00770	1	15		Gap junction	ko04540	3	96		Phenylalanine, tyrosine and tryptophan biosynthesis	ko00400	1	17		Wnt signaling pathway	ko04310	1	147		Oxidative phosphorylation	ko00190	2	136		Sphingolipid metabolism	ko00600	1	61
Intestinal immune network for IgA production	ko04672	1	186		mRNA surveillance pathway	ko03015	2	88		p53 signaling pathway	ko04115	3	72		Drug metabolism - cytochrome P450	ko00982	1	35		Cardiac muscle contraction	ko04260	1	73		Vascular smooth muscle contraction	ko04270	1	139
Steroid hormone biosynthesis	ko00140	2	47		Regulation of autophagy	ko04140	1	32		ABC transporters	ko02010	1	65		Starch and sucrose metabolism	ko00500	1	43		Adherens junction	ko04520	1	99		Arachidonic acid metabolism	ko00590	1	70
NOD-like receptor signaling pathway	ko04621	2	54		Butanoate metabolism	ko00650	1	28		Biosynthesis of unsaturated fatty acids	ko01040	3	28		Butirosin and neomycin biosynthesis	ko00524	1	5		Arginine and proline metabolism	ko00330	1	48		RNA degradation	ko03018	1	73
Glutathione metabolism	ko00480	1	41		Nicotinate and nicotinamide metabolism	ko00760	1	37		Pyrimidine metabolism	ko00240	1	108		Galactose metabolism	ko00052	1	32		alpha-Linolenic acid metabolism	ko00592	1	39		Cytosolic DNA-sensing pathway	ko04623	1	51
mRNA surveillance pathway	ko03015	2	88		Cell adhesion molecules (CAMs)	ko04514	2	151		alpha-Linolenic acid metabolism	ko00592	1	39		Tight junction	ko04530	2	164		Glycerophospholipid metabolism	ko00564	2	122		Carbon metabolism	ko01200	1	114
Inositol phosphate metabolism	ko00562	1	87		Endocytosis	ko04144	4	298		Glycerolipid metabolism	ko00561	3	147		Glycosaminoglycan biosynthesis - chondroitin sulfate / dermatan sulfate	ko00532	1	19		GnRH signaling pathway	ko04912	1	109		Steroid hormone biosynthesis	ko00140	1	47
Arginine and proline metabolism	ko00330	1	48		Glycerophospholipid metabolism	ko00564	2	122		Ubiquinone and other terpenoid-quinone biosynthesis	ko00130	2	11		mTOR signaling pathway	ko04150	2	163		Regulation of actin cytoskeleton	ko04810	1	241		MAPK signaling pathway	ko04010	1	286
Spliceosome	ko03040	2	130		Adrenergic signaling in cardiomyocytes	ko04261	2	156		Cell adhesion molecules (CAMs)	ko04514	2	151		Fructose and mannose metabolism	ko00051	5	36		Drug metabolism - cytochrome P450	ko00982	1	35		Regulation of actin cytoskeleton	ko04810	1	241
Vascular smooth muscle contraction	ko04270	1	139		Drug metabolism - cytochrome P450	ko00982	1	35		Histidine metabolism	ko00340	1	23		Serotonergic synapse	ko04726	1	2		Peroxisome	ko04146	1	114		Ether lipid metabolism	ko00565	1	63
Pyrimidine metabolism	ko00240	2	108		Glycosphingolipid biosynthesis - ganglio series	ko00604	1	17		Propanoate metabolism	ko00640	1	32		Glycosaminoglycan degradation	ko00531	1	20		Linoleic acid metabolism	ko00591	1	44		Retinol metabolism	ko00830	1	43
MAPK signaling pathway	ko04010	5	286		Herpes simplex infection	ko05168	4	171		Hippo signaling pathway	ko04390	1	8		Carbon metabolism	ko01200	2	114		AGE-RAGE signaling pathway in diabetic complications	ko04933	1	115		ABC transporters	ko02010	1	65
Nitrogen metabolism	ko00910	1	21		RNA degradation	ko03018	1	73		Cytosolic DNA-sensing pathway	ko04623	2	51		Oocyte meiosis	ko04114	1	117		Glycolysis / Gluconeogenesis	ko00010	1	58		Tryptophan metabolism	ko00380	1	56
Adherens junction	ko04520	1	99		Glycine, serine and threonine metabolism	ko00260	1	39		Phenylalanine metabolism	ko00360	2	25		PPAR signaling pathway	ko03320	1	147		Mucin type O-Glycan biosynthesis	ko00512	1	33		Glycolysis / Gluconeogenesis	ko00010	1	58
Ribosome biogenesis in eukaryotes	ko03008	1	73		FoxO signaling pathway	ko04068	5	144		Metabolism of xenobiotics by cytochrome P450	ko00980	4	38		Glycosaminoglycan biosynthesis - heparan sulfate / heparin	ko00534	1	31		Arachidonic acid metabolism	ko00590	2	70		Salmonella infection	ko05132	2	88
Tyrosine metabolism	ko00350	2	44		Arachidonic acid metabolism	ko00590	3	70		RIG-I-like receptor signaling pathway	ko04622	4	66		Aminoacyl-tRNA biosynthesis	ko00970	3	49		Protein processing in endoplasmic reticulum	ko04141	10	169		Metabolism of xenobiotics by cytochrome P450	ko00980	1	38
ErbB signaling pathway	ko04012	2	89		Alanine, aspartate and glutamate metabolism	ko00250	2	50		Influenza A	ko05164	1	9		Ether lipid metabolism	ko00565	1	63		Proteasome	ko03050	1	37		Glycerophospholipid metabolism	ko00564	1	122
Biosynthesis of amino acids	ko01230	1	67		VEGF signaling pathway	ko04370	3	77		Primary bile acid biosynthesis	ko00120	1	19		Cytokine-cytokine receptor interaction	ko04060	13	214		Tight junction	ko04530	2	164		GnRH signaling pathway	ko04912	1	109
Phagosome	ko04145	11	312		Salmonella infection	ko05132	6	88		Glycine, serine and threonine metabolism	ko00260	2	39		Herpes simplex infection	ko05168	5	171		Ether lipid metabolism	ko00565	1	63		Toll-like receptor signaling pathway	ko04620	1	90
Fatty acid biosynthesis	ko00061	1	14		ErbB signaling pathway	ko04012	3	89		Regulation of actin cytoskeleton	ko04810	2	241		Focal adhesion	ko04510	5	236		Toll-like receptor signaling pathway	ko04620	2	90		Ubiquitin mediated proteolysis	ko04120	1	158
Protein processing in endoplasmic reticulum	ko04141	15	169		Phagosome	ko04145	14	312		ECM-receptor interaction	ko04512	2	111		ErbB signaling pathway	ko04012	1	89		Apoptosis	ko04210	2	211		Focal adhesion	ko04510	1	236
Tryptophan metabolism	ko00380	3	56		Cysteine and methionine metabolism	ko00270	1	62		Fatty acid biosynthesis	ko00061	1	14		Arginine biosynthesis	ko00220	2	21		ErbB signaling pathway	ko04012	1	89		Parkinson's disease	ko05012	1	2
Arginine biosynthesis	ko00220	1	21		Toll-like receptor signaling pathway	ko04620	7	90		Retinol metabolism	ko00830	2	43		Alanine, aspartate and glutamate metabolism	ko00250	3	50		SNARE interactions in vesicular transport	ko04130	1	35		Linoleic acid metabolism	ko00591	1	44
Notch signaling pathway	ko04330	1	66		Progesterone-mediated oocyte maturation	ko04914	2	94		MAPK signaling pathway	ko04010	3	286		Proteasome	ko03050	1	37		Metabolism of xenobiotics by cytochrome P450	ko00980	1	38		VEGF signaling pathway	ko04370	1	77
RIG-I-like receptor signaling pathway	ko04622	1	66		Tryptophan metabolism	ko00380	1	56		Fatty acid metabolism	ko01212	4	53		FoxO signaling pathway	ko04068	1	144		Salmonella infection	ko05132	2	88		Tight junction	ko04530	1	164
Tight junction	ko04530	1	164		Adipocytokine signaling pathway	ko04920	3	76		Cytokine-cytokine receptor interaction	ko04060	2	214		Salmonella infection	ko05132	5	88		Melanogenesis	ko04916	1	105		Adherens junction	ko04520	1	99
Aminoacyl-tRNA biosynthesis	ko00970	4	49		Valine, leucine and isoleucine degradation	ko00280	1	62		beta-Alanine metabolism	ko00410	2	31		Cytosolic DNA-sensing pathway	ko04623	3	51		Phosphatidylinositol signaling system	ko04070	1	119		Phagosome	ko04145	1	312
Glyoxylate and dicarboxylate metabolism	ko00630	1	29		Cytokine-cytokine receptor interaction	ko04060	8	214		Taurine and hypotaurine metabolism	ko00430	1	13		Tryptophan metabolism	ko00380	1	56		RIG-I-like receptor signaling pathway	ko04622	1	66		Biosynthesis of amino acids	ko01230	1	67
Serotonergic synapse	ko04726	1	2		Tight junction	ko04530	3	164		Starch and sucrose metabolism	ko00500	1	43		Glycine, serine and threonine metabolism	ko00260	1	39		RNA degradation	ko03018	1	73
Phenylalanine metabolism	ko00360	2	25		ECM-receptor interaction	ko04512	1	111		AGE-RAGE signaling pathway in diabetic complications	ko04933	2	115		Calcium signaling pathway	ko04020	2	345		mTOR signaling pathway	ko04150	1	163
Other types of O-glycan biosynthesis	ko00514	1	37		Aminoacyl-tRNA biosynthesis	ko00970	5	49		Biosynthesis of amino acids	ko01230	1	67		Adrenergic signaling in cardiomyocytes	ko04261	1	156		Arginine biosynthesis	ko00220	1	21
Proteasome	ko03050	1	37		Protein processing in endoplasmic reticulum	ko04141	35	169		Alanine, aspartate and glutamate metabolism	ko00250	1	50		Progesterone-mediated oocyte maturation	ko04914	1	94		Herpes simplex infection	ko05168	1	171
Fatty acid degradation	ko00071	1	40		GnRH signaling pathway	ko04912	3	109		Porphyrin and chlorophyll metabolism	ko00860	2	25		Valine, leucine and isoleucine degradation	ko00280	1	62		MAPK signaling pathway	ko04010	2	286
Cysteine and methionine metabolism	ko00270	2	62		Epstein-Barr virus infection	ko05169	1	22		Viral myocarditis	ko05416	1	13		Ubiquitin mediated proteolysis	ko04120	2	158		Cell cycle	ko04110	1	130
Gap junction	ko04540	3	96		Insulin signaling pathway	ko04910	4	149		Oocyte meiosis	ko04114	3	117		RIG-I-like receptor signaling pathway	ko04622	3	66		Biosynthesis of amino acids	ko01230	1	67
AGE-RAGE signaling pathway in diabetic complications	ko04933	2	115		AGE-RAGE signaling pathway in diabetic complications	ko04933	4	115		Linoleic acid metabolism	ko00591	1	44		Amino sugar and nucleotide sugar metabolism	ko00520	1	47		Homologous recombination	ko03440	1	32
Nucleotide excision repair	ko03420	1	43		Ribosome	ko03010	1	123		Protein processing in endoplasmic reticulum	ko04141	3	169		Phosphatidylinositol signaling system	ko04070	3	119		VEGF signaling pathway	ko04370	2	77
Cytosolic DNA-sensing pathway	ko04623	1	51		Pyrimidine metabolism	ko00240	3	108		Galactose metabolism	ko00052	1	32		N-Glycan biosynthesis	ko00510	1	52		Lysosome	ko04142	2	151
RNA degradation	ko03018	2	73		Proteasome	ko03050	3	37		Proteoglycans in cancer	ko05205	1	8		Glycerophospholipid metabolism	ko00564	3	122		Tryptophan metabolism	ko00380	1	56
Fatty acid metabolism	ko01212	1	53		Regulation of actin cytoskeleton	ko04810	4	241		Oxytocin signaling pathway	ko04921	1	5		Phenylalanine metabolism	ko00360	1	25		Calcium signaling pathway	ko04020	2	345
Adipocytokine signaling pathway	ko04920	3	76		alpha-Linolenic acid metabolism	ko00592	1	39		Intestinal immune network for IgA production	ko04672	1	186		Tyrosine metabolism	ko00350	1	44		Ubiquinone and other terpenoid-quinone biosynthesis	ko00130	1	11
p53 signaling pathway	ko04115	1	72		Glycerolipid metabolism	ko00561	3	147		Sphingolipid metabolism	ko00600	1	61		Endocytosis	ko04144	2	298		Gap junction	ko04540	2	96
Ubiquitin mediated proteolysis	ko04120	1	158		Adherens junction	ko04520	2	99		Arginine and proline metabolism	ko00330	1	48		Nitrogen metabolism	ko00910	1	21		Focal adhesion	ko04510	2	236
Peroxisome	ko04146	1	114		Biosynthesis of unsaturated fatty acids	ko01040	2	28		Carbon metabolism	ko01200	2	114		Adipocytokine signaling pathway	ko04920	1	76		Wnt signaling pathway	ko04310	1	147
Metabolism of xenobiotics by cytochrome P450	ko00980	2	38		Alzheimer's disease	ko05010	1	3		Tryptophan metabolism	ko00380	5	56		Fatty acid metabolism	ko01212	1	53		Carbon metabolism	ko01200	1	114
Wnt signaling pathway	ko04310	2	147		beta-Alanine metabolism	ko00410	1	31		Salmonella infection	ko05132	6	88		Cell adhesion molecules (CAMs)	ko04514	1	151		Steroid hormone biosynthesis	ko00140	1	47
Cytokine-cytokine receptor interaction	ko04060	9	214		Other glycan degradation	ko00511	2	22		Arrhythmogenic right ventricular cardiomyopathy (ARVC)	ko05412	1	3		Glycolysis / Gluconeogenesis	ko00010	2	58		Phagosome	ko04145	6	312
Oocyte meiosis	ko04114	1	117		Peroxisome	ko04146	1	114		Drug metabolism - other enzymes	ko00983	1	30		AGE-RAGE signaling pathway in diabetic complications	ko04933	3	115
Alanine, aspartate and glutamate metabolism	ko00250	4	50		NOD-like receptor signaling pathway	ko04621	3	54		Glycerophospholipid metabolism	ko00564	3	122		Peroxisome	ko04146	2	114
GnRH signaling pathway	ko04912	1	109		Purine metabolism	ko00230	1	205		N-Glycan biosynthesis	ko00510	1	52		Steroid biosynthesis	ko00100	2	26
Regulation of actin cytoskeleton	ko04810	1	241		Ether lipid metabolism	ko00565	1	63		Tight junction	ko04530	3	164		Protein processing in endoplasmic reticulum	ko04141	2	169
ECM-receptor interaction	ko04512	1	111		Vascular smooth muscle contraction	ko04270	3	139		Apoptosis	ko04210	8	211		Toll-like receptor signaling pathway	ko04620	7	90
Selenocompound metabolism	ko00450	2	16		Selenocompound metabolism	ko00450	1	16		Thyroid hormone signaling pathway	ko04919	1	6		Glyoxylate and dicarboxylate metabolism	ko00630	1	29
Apoptosis	ko04210	4	211		Focal adhesion	ko04510	5	236		Cysteine and methionine metabolism	ko00270	2	62		GnRH signaling pathway	ko04912	1	109
Basal transcription factors	ko03022	1	42		Dorso-ventral axis formation	ko04320	1	32		Adherens junction	ko04520	4	99		Arginine and proline metabolism	ko00330	1	48
Calcium signaling pathway	ko04020	2	345		One carbon pool by folate	ko00670	2	19		Glyoxylate and dicarboxylate metabolism	ko00630	1	29		ECM-receptor interaction	ko04512	2	111
One carbon pool by folate	ko00670	1	19		Glycosaminoglycan biosynthesis - chondroitin sulfate / dermatan sulfate	ko00532	1	19		Toll-like receptor signaling pathway	ko04620	6	90		SNARE interactions in vesicular transport	ko04130	1	35
mTOR signaling pathway	ko04150	4	163		Cardiac muscle contraction	ko04260	1	73		ErbB signaling pathway	ko04012	1	89		p53 signaling pathway	ko04115	1	72
Salmonella infection	ko05132	3	88		Intestinal immune network for IgA production	ko04672	2	186		Hypertrophic cardiomyopathy (HCM)	ko05410	1	3		RNA degradation	ko03018	1	73
Alzheimer's disease	ko05010	1	3		Ubiquinone and other terpenoid-quinone biosynthesis	ko00130	1	11		Ubiquitin mediated proteolysis	ko04120	2	158		Regulation of actin cytoskeleton	ko04810	5	241
Cell cycle	ko04110	2	130		Fatty acid metabolism	ko01212	2	53		Dilated cardiomyopathy	ko05414	1	13		Oxidative phosphorylation	ko00190	1	136
Herpes simplex infection	ko05168	6	171		Terpenoid backbone biosynthesis	ko00900	1	21		Cell cycle	ko04110	5	130		Biosynthesis of unsaturated fatty acids	ko01040	1	28
Sphingolipid metabolism	ko00600	1	61		mTOR signaling pathway	ko04150	7	163		Leukocyte transendothelial migration	ko04670	1	6		Gap junction	ko04540	1	96
Glycerolipid metabolism	ko00561	1	147		Mucin type O-Glycan biosynthesis	ko00512	1	33		Wnt signaling pathway	ko04310	2	147		Neuroactive ligand-receptor interaction	ko04080	1	353
Steroid biosynthesis	ko00100	1	26		TGF-beta signaling pathway	ko04350	1	83		Endocytosis	ko04144	1	298		NOD-like receptor signaling pathway	ko04621	6	54
Phosphatidylinositol signaling system	ko04070	2	119		Starch and sucrose metabolism	ko00500	1	43		Phagosome	ko04145	8	312		Sphingolipid metabolism	ko00600	1	61
Endocytosis	ko04144	5	298		Pantothenate and CoA biosynthesis	ko00770	1	15		DNA replication	ko03030	1	37		Vascular smooth muscle contraction	ko04270	1	139
Melanogenesis	ko04916	1	105		MAPK signaling pathway	ko04010	7	286		Oxidative phosphorylation	ko00190	3	136		Alzheimer's disease	ko05010	1	3
Drug metabolism - cytochrome P450	ko00982	1	35		Linoleic acid metabolism	ko00591	1	44		NOD-like receptor signaling pathway	ko04621	1	54		Phagosome	ko04145	3	312
N-Glycan biosynthesis	ko00510	2	52		Phosphatidylinositol signaling system	ko04070	2	119		Butanoate metabolism	ko00650	1	28		Apoptosis	ko04210	10	211
Valine, leucine and isoleucine degradation	ko00280	2	62		Glycosaminoglycan biosynthesis - heparan sulfate / heparin	ko00534	2	31		Bacterial invasion of epithelial cells	ko05100	1	9		Insulin signaling pathway	ko04910	3	149
Insulin signaling pathway	ko04910	3	149		Melanogenesis	ko04916	1	105		Arachidonic acid metabolism	ko00590	3	70		Spliceosome	ko03040	1	130
Mucin type O-Glycan biosynthesis	ko00512	1	33		Galactose metabolism	ko00052	1	32		Herpes simplex infection	ko05168	9	171		Adherens junction	ko04520	2	99
PPAR signaling pathway	ko03320	1	147		Steroid hormone biosynthesis	ko00140	3	47		Spliceosome	ko03040	1	130		Purine metabolism	ko00230	2	205
Toll-like receptor signaling pathway	ko04620	2	90		Arginine biosynthesis	ko00220	1	21		Neuroactive ligand-receptor interaction	ko04080	1	353		Phenylalanine, tyrosine and tryptophan biosynthesis	ko00400	1	17
TGF-beta signaling pathway	ko04350	1	83		Oocyte meiosis	ko04114	2	117		Gap junction	ko04540	2	96		Valine, leucine and isoleucine biosynthesis	ko00290	1	5
Phenylalanine, tyrosine and tryptophan biosynthesis	ko00400	2	17		Amino sugar and nucleotide sugar metabolism	ko00520	2	47		Proteasome	ko03050	1	37		Glycerolipid metabolism	ko00561	2	147
Focal adhesion	ko04510	3	236		Ubiquitin mediated proteolysis	ko04120	1	158		Platelet activation	ko04611	1	8		Biosynthesis of amino acids	ko01230	2	67
Oxidative phosphorylation	ko00190	2	136		Ribosome biogenesis in eukaryotes	ko03008	2	73		Focal adhesion	ko04510	5	236		Pyruvate metabolism	ko00620	1	42
FoxO signaling pathway	ko04068	4	144		p53 signaling pathway	ko04115	1	72		PPAR signaling pathway	ko03320	5	147		MAPK signaling pathway	ko04010	4	286
Glycosphingolipid biosynthesis - ganglio series	ko00604	1	17		RNA polymerase	ko03020	1	30		mTOR signaling pathway	ko04150	3	163		Lysosome	ko04142	3	151
					Protein export	ko03060	9	23		Melanogenesis	ko04916	1	105		Propanoate metabolism	ko00640	1	32
					N-Glycan biosynthesis	ko00510	5	52		Valine, leucine and isoleucine degradation	ko00280	2	62
					Wnt signaling pathway	ko04310	1	147		TGF-beta signaling pathway	ko04350	1	83
					PPAR signaling pathway	ko03320	5	147		Glutathione metabolism	ko00480	1	41
					Pyruvate metabolism	ko00620	1	42		Ether lipid metabolism	ko00565	3	63
					Cytosolic DNA-sensing pathway	ko04623	2	51		Progesterone-mediated oocyte maturation	ko04914	3	94
					Calcium signaling pathway	ko04020	3	345		FoxO signaling pathway	ko04068	4	144
					Butirosin and neomycin biosynthesis	ko00524	1	5		Glycosaminoglycan biosynthesis - heparan sulfate / heparin	ko00534	1	31
					Lysosome	ko04142	5	151		Lysosome	ko04142	1	151
					RNA transport	ko03013	3	160		Steroid hormone biosynthesis	ko00140	4	47
					Sphingolipid metabolism	ko00600	1	61		One carbon pool by folate	ko00670	1	19
					Oxidative phosphorylation	ko00190	3	136		Insulin signaling pathway	ko04910	3	149
					Fructose and mannose metabolism	ko00051	2	36		Peroxisome	ko04146	2	114
					Primary bile acid biosynthesis	ko00120	1	19		Tyrosine metabolism	ko00350	3	44
					SNARE interactions in vesicular transport	ko04130	2	35		Rap1 signaling pathway	ko04015	1	14
					Glycolysis / Gluconeogenesis	ko00010	1	58		Fatty acid degradation	ko00071	1	40
					Serotonergic synapse	ko04726	1	2
					Spliceosome	ko03040	2	130
					Metabolism of xenobiotics by cytochrome P450	ko00980	1	38
					Arginine and proline metabolism	ko00330	1	48
					Fatty acid elongation	ko00062	1	28
					Propanoate metabolism	ko00640	1	32
