# Supplementary material for: Comparative Transcriptome Analysis Reveals the Molecular Immunopathogenesis of Chinese Soft-Shelled Turtle (Trionyx sinensis) Infected with Aeromonas hydrophila
Source: Biology (Basel). 2021 Nov 22;10(11):1218. doi: 10.3390/biology10111218 (PMC8615003; doi:10.3390/biology10111218)
Supplement: Supplementary file 1 [file biology-10-01218-s001.zip › Supplementary materials/Supplementary Table S3.xls]

## Sheet: Sheet1
Supplementary Table S3. The list of down-regulated KEGG pathways in livers from active and inactive turtles compared to that in control group.
6 hpi in liver of active turtles vs Control					24 hpi in liver of active turtles vs Control					72 hpi in liver of active turtles vs Control					6 hpi in liver of inactive turtles vs Control					24 hpi in liver of inactive turtles vs Control					72 hpi in liver of inactive turtles vs Control
#Pathway	ko_ID	DEG	Gene		#Pathway	ko_ID	DEG	Gene		#Pathway	ko_ID	DEG	Gene		#Pathway	ko_ID	DEG	Gene		#Pathway	ko_ID	DEG	Gene		#Pathway	ko_ID	DEG	Gene
AGE-RAGE signaling pathway in diabetic complications	ko04933	4	115		ECM-receptor interaction	ko04512	7	111		Carbon metabolism	ko01200	1	114		Sphingolipid metabolism	ko00600	3	61		Linoleic acid metabolism	ko00591	3	44		Lysine degradation	ko00310	2	71
Citrate cycle (TCA cycle)	ko00020	1	32		Pyruvate metabolism	ko00620	8	42		Calcium signaling pathway	ko04020	2	345		Steroid hormone biosynthesis	ko00140	2	47		Pantothenate and CoA biosynthesis	ko00770	2	15		Herpes simplex infection	ko05168	1	171
Butanoate metabolism	ko00650	2	28		PI3K-Akt signaling pathway	ko04151	1	19		Oocyte meiosis	ko04114	1	117		Metabolism of xenobiotics by cytochrome P450	ko00980	2	38		Arginine biosynthesis	ko00220	1	21		Cytokine-cytokine receptor interaction	ko04060	3	214
Peroxisome	ko04146	9	114		Fanconi anemia pathway	ko03460	1	61		Toll-like receptor signaling pathway	ko04620	1	90		Alanine, aspartate and glutamate metabolism	ko00250	1	50		Fatty acid metabolism	ko01212	3	53		Nitrogen metabolism	ko00910	1	21
Regulation of autophagy	ko04140	1	32		Intestinal immune network for IgA production	ko04672	1	186		RNA degradation	ko03018	1	73		Ubiquitin mediated proteolysis	ko04120	1	158		Synthesis and degradation of ketone bodies	ko00072	1	11		Influenza A	ko05164	1	9
Fatty acid metabolism	ko01212	3	53		Calcium signaling pathway	ko04020	8	345		Proteoglycans in cancer	ko05205	1	8		Glycosphingolipid biosynthesis - ganglio series	ko00604	1	17		Pentose phosphate pathway	ko00030	3	27		Salivary secretion	ko04970	1	6
Cell adhesion molecules (CAMs)	ko04514	3	151		Lysine biosynthesis	ko00300	1	3		Amino sugar and nucleotide sugar metabolism	ko00520	1	47		Endocytosis	ko04144	3	298		Focal adhesion	ko04510	5	236		Thyroid hormone signaling pathway	ko04919	1	6
Vascular smooth muscle contraction	ko04270	3	139		Glycerolipid metabolism	ko00561	3	147		Wnt signaling pathway	ko04310	1	147		ABC transporters	ko02010	1	65		Oxidative phosphorylation	ko00190	3	136		Pyruvate metabolism	ko00620	1	42
Thyroid hormone signaling pathway	ko04919	1	6		Metabolism of xenobiotics by cytochrome P450	ko00980	14	38		Peroxisome	ko04146	1	114		Regulation of actin cytoskeleton	ko04810	4	241		Nicotinate and nicotinamide metabolism	ko00760	1	37		RIG-I-like receptor signaling pathway	ko04622	1	66
ECM-receptor interaction	ko04512	7	111		Arginine and proline metabolism	ko00330	5	48		AGE-RAGE signaling pathway in diabetic complications	ko04933	2	115		Glycosphingolipid biosynthesis - lacto and neolacto series	ko00601	1	55		Biosynthesis of unsaturated fatty acids	ko01040	1	28		Proteoglycans in cancer	ko05205	1	8
ABC transporters	ko02010	6	65		Tyrosine metabolism	ko00350	3	44		Glycine, serine and threonine metabolism	ko00260	1	39		Glutathione metabolism	ko00480	2	41		Pyruvate metabolism	ko00620	2	42		FoxO signaling pathway	ko04068	2	144
Steroid hormone biosynthesis	ko00140	8	47		Cell adhesion molecules (CAMs)	ko04514	7	151		Tight junction	ko04530	3	164		Apoptosis	ko04210	1	211		PPAR signaling pathway	ko03320	7	147		Endocytosis	ko04144	1	298
MAPK signaling pathway	ko04010	6	286		Insulin signaling pathway	ko04910	9	149		Progesterone-mediated oocyte maturation	ko04914	1	94		Other glycan degradation	ko00511	1	22		Thyroid hormone signaling pathway	ko04919	1	6		Nicotinate and nicotinamide metabolism	ko00760	1	37
FoxO signaling pathway	ko04068	6	144		DNA replication	ko03030	3	37		Citrate cycle (TCA cycle)	ko00020	1	32		Adipocytokine signaling pathway	ko04920	2	76		Rap1 signaling pathway	ko04015	1	14		Synthesis and degradation of ketone bodies	ko00072	1	11
Neuroactive ligand-receptor interaction	ko04080	7	353		Proximal tubule bicarbonate reclamation	ko04964	1	2		DNA replication	ko03030	1	37		Histidine metabolism	ko00340	1	23		Fructose and mannose metabolism	ko00051	1	36		ECM-receptor interaction	ko04512	2	111
Glycosphingolipid biosynthesis - lacto and neolacto series	ko00601	1	55		GnRH signaling pathway	ko04912	5	109		Thyroid hormone signaling pathway	ko04919	1	6		Purine metabolism	ko00230	1	205		Metabolism of xenobiotics by cytochrome P450	ko00980	4	38		Phagosome	ko04145	1	312
Ether lipid metabolism	ko00565	1	63		mRNA surveillance pathway	ko03015	3	88		Drug metabolism - cytochrome P450	ko00982	1	35		Pentose phosphate pathway	ko00030	1	27		Glycine, serine and threonine metabolism	ko00260	2	39		Vitamin B6 metabolism	ko00750	1	7
Phagosome	ko04145	3	312		Pentose phosphate pathway	ko00030	7	27		Hypertrophic cardiomyopathy (HCM)	ko05410	1	3		Cell adhesion molecules (CAMs)	ko04514	2	151		Phagosome	ko04145	3	312		NOD-like receptor signaling pathway	ko04621	1	54
Mucin type O-Glycan biosynthesis	ko00512	1	33		Wnt signaling pathway	ko04310	5	147		Phagosome	ko04145	1	312		Phosphatidylinositol signaling system	ko04070	1	119		Bacterial invasion of epithelial cells	ko05100	1	9		Rap1 signaling pathway	ko04015	1	14
Fructose and mannose metabolism	ko00051	1	36		Fatty acid biosynthesis	ko00061	1	14		Alanine, aspartate and glutamate metabolism	ko00250	1	50		Retinol metabolism	ko00830	2	43		Arginine and proline metabolism	ko00330	5	48		Butanoate metabolism	ko00650	1	28
Cell cycle	ko04110	2	130		Notch signaling pathway	ko04330	1	66		ErbB signaling pathway	ko04012	1	89		RNA transport	ko03013	1	160		Adherens junction	ko04520	3	99		Biosynthesis of amino acids	ko01230	1	67
Ubiquitin mediated proteolysis	ko04120	2	158		Sulfur relay system	ko04122	1	11		Arachidonic acid metabolism	ko00590	2	70		Vitamin B6 metabolism	ko00750	1	7		Salivary secretion	ko04970	1	6		Oxidative phosphorylation	ko00190	1	136
Protein processing in endoplasmic reticulum	ko04141	1	169		Sulfur metabolism	ko00920	1	12		Adipocytokine signaling pathway	ko04920	2	76		FoxO signaling pathway	ko04068	2	144		DNA replication	ko03030	1	37		Regulation of actin cytoskeleton	ko04810	1	241
Herpes simplex infection	ko05168	3	171		Vascular smooth muscle contraction	ko04270	3	139		RIG-I-like receptor signaling pathway	ko04622	1	66		Biosynthesis of unsaturated fatty acids	ko01040	1	28		Melanogenesis	ko04916	1	105		Dilated cardiomyopathy	ko05414	1	13
Arginine and proline metabolism	ko00330	1	48		Cell cycle	ko04110	1	130		Oxytocin signaling pathway	ko04921	1	5		Melanogenesis	ko04916	2	105		Viral myocarditis	ko05416	1	13		Arginine biosynthesis	ko00220	1	21
Terpenoid backbone biosynthesis	ko00900	1	21		Insulin resistance	ko04931	1	2		Homologous recombination	ko03440	1	32		Glyoxylate and dicarboxylate metabolism	ko00630	1	29		RNA transport	ko03013	3	160		Platelet activation	ko04611	1	8
Carbon metabolism	ko01200	6	114		Ether lipid metabolism	ko00565	2	63		Influenza A	ko05164	1	9		Peroxisome	ko04146	1	114		Regulation of actin cytoskeleton	ko04810	3	241		Fatty acid metabolism	ko01212	1	53
Bacterial invasion of epithelial cells	ko05100	1	9		PPAR signaling pathway	ko03320	10	147		Leukocyte transendothelial migration	ko04670	1	6		MAPK signaling pathway	ko04010	2	286		Adrenergic signaling in cardiomyocytes	ko04261	3	156		Toll-like receptor signaling pathway	ko04620	1	90
Cytokine-cytokine receptor interaction	ko04060	3	214		Progesterone-mediated oocyte maturation	ko04914	1	94		Vascular smooth muscle contraction	ko04270	2	139		PPAR signaling pathway	ko03320	1	147		AGE-RAGE signaling pathway in diabetic complications	ko04933	1	115		Viral myocarditis	ko05416	1	13
Drug metabolism - other enzymes	ko00983	1	30		Gap junction	ko04540	4	96		Regulation of actin cytoskeleton	ko04810	1	241		Glycine, serine and threonine metabolism	ko00260	2	39		Glycerolipid metabolism	ko00561	2	147		Glycosphingolipid biosynthesis - lacto and neolacto series	ko00601	1	55
Pyruvate metabolism	ko00620	5	42		Fatty acid metabolism	ko01212	5	53		ECM-receptor interaction	ko04512	2	111		Biosynthesis of amino acids	ko01230	2	67		Fatty acid degradation	ko00071	3	40		Tyrosine metabolism	ko00350	1	44
beta-Alanine metabolism	ko00410	1	31		Folate biosynthesis	ko00790	1	14		Platelet activation	ko04611	1	8		Biotin metabolism	ko00780	1	3		Biosynthesis of amino acids	ko01230	4	67		Alanine, aspartate and glutamate metabolism	ko00250	1	50
Vitamin B6 metabolism	ko00750	2	7		Taurine and hypotaurine metabolism	ko00430	2	13		p53 signaling pathway	ko04115	1	72		Fatty acid elongation	ko00062	1	28		Calcium signaling pathway	ko04020	3	345		Carbon metabolism	ko01200	1	114
Nicotinate and nicotinamide metabolism	ko00760	2	37		VEGF signaling pathway	ko04370	2	77		Protein processing in endoplasmic reticulum	ko04141	1	169		Hedgehog signaling pathway	ko04340	1	44		Retinol metabolism	ko00830	3	43		Protein processing in endoplasmic reticulum	ko04141	1	169
Platelet activation	ko04611	1	8		beta-Alanine metabolism	ko00410	4	31		Linoleic acid metabolism	ko00591	1	44		2-Oxocarboxylic acid metabolism	ko01210	1	17		Phenylalanine, tyrosine and tryptophan biosynthesis	ko00400	1	17		Insulin signaling pathway	ko04910	4	149
Arginine biosynthesis	ko00220	1	21		Cytokine-cytokine receptor interaction	ko04060	5	214		Glyoxylate and dicarboxylate metabolism	ko00630	1	29		AGE-RAGE signaling pathway in diabetic complications	ko04933	3	115		Toll-like receptor signaling pathway	ko04620	3	90		Salmonella infection	ko05132	1	88
Hypertrophic cardiomyopathy (HCM)	ko05410	1	3		ABC transporters	ko02010	9	65		Rap1 signaling pathway	ko04015	1	14		Neuroactive ligand-receptor interaction	ko04080	4	353		Primary bile acid biosynthesis	ko00120	2	19		Tight junction	ko04530	2	164
Lysine degradation	ko00310	1	71		Phenylalanine metabolism	ko00360	2	25		Spliceosome	ko03040	1	130		Focal adhesion	ko04510	8	236		Caffeine metabolism	ko00232	1	5		Fatty acid biosynthesis	ko00061	1	14
Lysine biosynthesis	ko00300	1	3		RNA degradation	ko03018	4	73		Inositol phosphate metabolism	ko00562	1	87		Insulin signaling pathway	ko04910	2	149		Drug metabolism - other enzymes	ko00983	4	30		Bacterial invasion of epithelial cells	ko05100	1	9
Sphingolipid metabolism	ko00600	3	61		Ribosome biogenesis in eukaryotes	ko03008	3	73		RNA transport	ko03013	2	160		Arginine biosynthesis	ko00220	1	21		Salmonella infection	ko05132	1	88		Leukocyte transendothelial migration	ko04670	1	6
Propanoate metabolism	ko00640	1	32		Tight junction	ko04530	9	164		Melanogenesis	ko04916	2	105		Spliceosome	ko03040	1	130		Fatty acid biosynthesis	ko00061	1	14		Apoptosis	ko04210	1	211
Wnt signaling pathway	ko04310	6	147		Glycerophospholipid metabolism	ko00564	4	122		Viral myocarditis	ko05416	1	13		Fatty acid metabolism	ko01212	1	53		Progesterone-mediated oocyte maturation	ko04914	1	94		Hippo signaling pathway	ko04390	1	8
Fanconi anemia pathway	ko03460	1	61		RIG-I-like receptor signaling pathway	ko04622	2	66		Hippo signaling pathway	ko04390	1	8		Protein processing in endoplasmic reticulum	ko04141	1	169		Lysosome	ko04142	1	151		Arrhythmogenic right ventricular cardiomyopathy (ARVC)	ko05412	1	3
Tyrosine metabolism	ko00350	2	44		Valine, leucine and isoleucine degradation	ko00280	7	62		Phosphatidylinositol signaling system	ko04070	1	119		Salivary secretion	ko04970	1	6		Purine metabolism	ko00230	5	205		Peroxisome	ko04146	1	114
Lysosome	ko04142	3	151		Ribosome	ko03010	2	123		Bacterial invasion of epithelial cells	ko05100	1	9		ErbB signaling pathway	ko04012	2	89		Lysine biosynthesis	ko00300	1	3		Progesterone-mediated oocyte maturation	ko04914	1	94
PPAR signaling pathway	ko03320	10	147		Phenylalanine, tyrosine and tryptophan biosynthesis	ko00400	1	17		MAPK signaling pathway	ko04010	1	286		ECM-receptor interaction	ko04512	7	111		Influenza A	ko05164	1	9		Fatty acid degradation	ko00071	1	40
Leukocyte transendothelial migration	ko04670	1	6		Cardiac muscle contraction	ko04260	3	73		Adrenergic signaling in cardiomyocytes	ko04261	2	156		Ether lipid metabolism	ko00565	1	63		Lysine degradation	ko00310	2	71		Focal adhesion	ko04510	3	236
DNA replication	ko03030	1	37		Ascorbate and aldarate metabolism	ko00053	3	15		Focal adhesion	ko04510	3	236		Glycerolipid metabolism	ko00561	2	147		Oxytocin signaling pathway	ko04921	1	5		RNA degradation	ko03018	1	73
Glycine, serine and threonine metabolism	ko00260	4	39		Pyrimidine metabolism	ko00240	5	108		Apoptosis	ko04210	1	211		Tight junction	ko04530	6	164		Proteoglycans in cancer	ko05205	1	8		Valine, leucine and isoleucine degradation	ko00280	2	62
Starch and sucrose metabolism	ko00500	2	43		Terpenoid backbone biosynthesis	ko00900	1	21		Pyruvate metabolism	ko00620	1	42		Phagosome	ko04145	1	312		Phenylalanine metabolism	ko00360	2	25		Glycolysis / Gluconeogenesis	ko00010	1	58
Oxytocin signaling pathway	ko04921	1	5		Lysine degradation	ko00310	4	71		GnRH signaling pathway	ko04912	2	109		Tryptophan metabolism	ko00380	2	56		Herpes simplex infection	ko05168	1	171		Amino sugar and nucleotide sugar metabolism	ko00520	1	47
Progesterone-mediated oocyte maturation	ko04914	3	94		Alanine, aspartate and glutamate metabolism	ko00250	4	50		Endocytosis	ko04144	3	298		Oocyte meiosis	ko04114	1	117		Arrhythmogenic right ventricular cardiomyopathy (ARVC)	ko05412	1	3		AGE-RAGE signaling pathway in diabetic complications	ko04933	1	115
Linoleic acid metabolism	ko00591	4	44		Steroid biosynthesis	ko00100	2	26		Metabolism of xenobiotics by cytochrome P450	ko00980	1	38		TGF-beta signaling pathway	ko04350	1	83		Amino sugar and nucleotide sugar metabolism	ko00520	1	47		Ascorbate and aldarate metabolism	ko00053	1	15
Tryptophan metabolism	ko00380	8	56		TGF-beta signaling pathway	ko04350	1	83		FoxO signaling pathway	ko04068	2	144		Drug metabolism - cytochrome P450	ko00982	1	35		Dilated cardiomyopathy	ko05414	1	13		Glyoxylate and dicarboxylate metabolism	ko00630	1	29
Glutathione metabolism	ko00480	2	41		Propanoate metabolism	ko00640	3	32		Pyrimidine metabolism	ko00240	1	108		Glycerophospholipid metabolism	ko00564	1	122		ABC transporters	ko02010	4	65		Tryptophan metabolism	ko00380	1	56
Purine metabolism	ko00230	8	205		p53 signaling pathway	ko04115	6	72		Salmonella infection	ko05132	1	88		Arginine and proline metabolism	ko00330	1	48		Hippo signaling pathway	ko04390	1	8		Adherens junction	ko04520	1	99
Glyoxylate and dicarboxylate metabolism	ko00630	2	29		Phosphatidylinositol signaling system	ko04070	3	119		Glycolysis / Gluconeogenesis	ko00010	1	58		Carbon metabolism	ko01200	3	114		beta-Alanine metabolism	ko00410	3	31		PPAR signaling pathway	ko03320	2	147
Adipocytokine signaling pathway	ko04920	8	76		Biosynthesis of unsaturated fatty acids	ko01040	3	28		Lysine degradation	ko00310	2	71		Homologous recombination	ko03440	1	32		RNA degradation	ko03018	1	73		Pentose phosphate pathway	ko00030	1	27
Tight junction	ko04530	12	164		Adrenergic signaling in cardiomyocytes	ko04261	6	156		Herpes simplex infection	ko05168	1	171		Arachidonic acid metabolism	ko00590	1	70		Pyrimidine metabolism	ko00240	3	108		Adrenergic signaling in cardiomyocytes	ko04261	1	156
Phenylalanine metabolism	ko00360	1	25		Herpes simplex infection	ko05168	6	171		Dilated cardiomyopathy	ko05414	1	13		Calcium signaling pathway	ko04020	3	345		Peroxisome	ko04146	6	114		Adipocytokine signaling pathway	ko04920	4	76
Adrenergic signaling in cardiomyocytes	ko04261	7	156		Other glycan degradation	ko00511	2	22		Cell cycle	ko04110	1	130		Butanoate metabolism	ko00650	1	28		Endocytosis	ko04144	1	298		Retinol metabolism	ko00830	1	43
Steroid biosynthesis	ko00100	2	26		ErbB signaling pathway	ko04012	2	89		Hedgehog signaling pathway	ko04340	1	44		Cytokine-cytokine receptor interaction	ko04060	1	214		Tyrosine metabolism	ko00350	3	44		Drug metabolism - cytochrome P450	ko00982	1	35
Melanogenesis	ko04916	5	105		D-Glutamine and D-glutamate metabolism	ko00471	1	3		Purine metabolism	ko00230	2	205		Amino sugar and nucleotide sugar metabolism	ko00520	1	47		Neuroactive ligand-receptor interaction	ko04080	1	353		Oxytocin signaling pathway	ko04921	1	5
Toll-like receptor signaling pathway	ko04620	3	90		Vitamin B6 metabolism	ko00750	2	7		Glutathione metabolism	ko00480	2	41							Hypertrophic cardiomyopathy (HCM)	ko05410	1	3		Hypertrophic cardiomyopathy (HCM)	ko05410	1	3
Apoptosis	ko04210	3	211		D-Arginine and D-ornithine metabolism	ko00472	1	1		Arrhythmogenic right ventricular cardiomyopathy (ARVC)	ko05412	1	3							Butanoate metabolism	ko00650	4	28		Terpenoid backbone biosynthesis	ko00900	1	21
Phosphatidylinositol signaling system	ko04070	4	119		Retinol metabolism	ko00830	5	43		Gap junction	ko04540	2	96							Platelet activation	ko04611	1	8		Citrate cycle (TCA cycle)	ko00020	1	32
p53 signaling pathway	ko04115	3	72		Phagosome	ko04145	5	312		Adherens junction	ko04520	1	99							Citrate cycle (TCA cycle)	ko00020	1	32
Glycolysis / Gluconeogenesis	ko00010	1	58		N-Glycan biosynthesis	ko00510	1	52		PPAR signaling pathway	ko03320	1	147							Carbon metabolism	ko01200	4	114
Biotin metabolism	ko00780	1	3		One carbon pool by folate	ko00670	2	19		Insulin signaling pathway	ko04910	4	149							Cytokine-cytokine receptor interaction	ko04060	2	214
TGF-beta signaling pathway	ko04350	1	83		Melanogenesis	ko04916	5	105												Tight junction	ko04530	5	164
Metabolism of xenobiotics by cytochrome P450	ko00980	4	38		Sphingolipid metabolism	ko00600	3	61												Arachidonic acid metabolism	ko00590	5	70
Retinol metabolism	ko00830	3	43		Glucagon signaling pathway	ko04922	1	4												Ascorbate and aldarate metabolism	ko00053	3	15
Arachidonic acid metabolism	ko00590	8	70		Neuroactive ligand-receptor interaction	ko04080	7	353												Steroid biosynthesis	ko00100	2	26
Amino sugar and nucleotide sugar metabolism	ko00520	2	47		Arginine biosynthesis	ko00220	2	21												Vitamin B6 metabolism	ko00750	1	7
Arrhythmogenic right ventricular cardiomyopathy (ARVC)	ko05412	1	3		Protein processing in endoplasmic reticulum	ko04141	2	169												Vascular smooth muscle contraction	ko04270	1	139
Biosynthesis of unsaturated fatty acids	ko01040	1	28		Hedgehog signaling pathway	ko04340	3	44												Glyoxylate and dicarboxylate metabolism	ko00630	1	29
Proteoglycans in cancer	ko05205	1	8		FoxO signaling pathway	ko04068	9	144												Alanine, aspartate and glutamate metabolism	ko00250	2	50
Cardiac muscle contraction	ko04260	2	73		Arachidonic acid metabolism	ko00590	9	70												MAPK signaling pathway	ko04010	3	286
Regulation of actin cytoskeleton	ko04810	7	241		Salivary secretion	ko04970	2	6												Steroid hormone biosynthesis	ko00140	9	47
Calcium signaling pathway	ko04020	9	345		Pentose and glucuronate interconversions	ko00040	2	22												FoxO signaling pathway	ko04068	2	144
Hippo signaling pathway	ko04390	1	8		Endocytosis	ko04144	4	298												Glycerophospholipid metabolism	ko00564	1	122
Influenza A	ko05164	1	9		Oxidative phosphorylation	ko00190	5	136												Cysteine and methionine metabolism	ko00270	2	62
Valine, leucine and isoleucine degradation	ko00280	2	62		RNA transport	ko03013	7	160												Starch and sucrose metabolism	ko00500	2	43
Primary bile acid biosynthesis	ko00120	5	19		Drug metabolism - other enzymes	ko00983	6	30												Pentose and glucuronate interconversions	ko00040	1	22
Fatty acid elongation	ko00062	1	28		Homologous recombination	ko03440	1	32												mTOR signaling pathway	ko04150	3	163
Alanine, aspartate and glutamate metabolism	ko00250	3	50		Oocyte meiosis	ko04114	3	117												Hedgehog signaling pathway	ko04340	1	44
Endocytosis	ko04144	3	298		Cytosolic DNA-sensing pathway	ko04623	1	51												ECM-receptor interaction	ko04512	4	111
ErbB signaling pathway	ko04012	3	89		Fatty acid elongation	ko00062	3	28												RIG-I-like receptor signaling pathway	ko04622	1	66
Dilated cardiomyopathy	ko05414	1	13		Nicotinate and nicotinamide metabolism	ko00760	2	37												Sphingolipid metabolism	ko00600	2	61
Salmonella infection	ko05132	1	88		Carbon metabolism	ko01200	14	114												Tryptophan metabolism	ko00380	7	56
Histidine metabolism	ko00340	5	23		Adherens junction	ko04520	3	99												Protein processing in endoplasmic reticulum	ko04141	1	169
Pyrimidine metabolism	ko00240	2	108		Ubiquitin mediated proteolysis	ko04120	2	158												2-Oxocarboxylic acid metabolism	ko01210	1	17
Adherens junction	ko04520	5	99		Glycosylphosphatidylinositol(GPI)-anchor biosynthesis	ko00563	1	25												Adipocytokine signaling pathway	ko04920	5	76
Viral myocarditis	ko05416	1	13		mTOR signaling pathway	ko04150	9	163												Gap junction	ko04540	1	96
Pentose phosphate pathway	ko00030	2	27		Ubiquinone and other terpenoid-quinone biosynthesis	ko00130	1	11												Apoptosis	ko04210	3	211
Fatty acid biosynthesis	ko00061	2	14		AGE-RAGE signaling pathway in diabetic complications	ko04933	5	115												Drug metabolism - cytochrome P450	ko00982	3	35
Fatty acid degradation	ko00071	3	40		Glycosphingolipid biosynthesis - lacto and neolacto series	ko00601	1	55												Oocyte meiosis	ko04114	1	117
Sulfur relay system	ko04122	1	11		Caffeine metabolism	ko00232	1	5												Fatty acid elongation	ko00062	1	28
2-Oxocarboxylic acid metabolism	ko01210	2	17		Steroid hormone biosynthesis	ko00140	13	47												p53 signaling pathway	ko04115	1	72
Glycerophospholipid metabolism	ko00564	3	122		2-Oxocarboxylic acid metabolism	ko01210	2	17												Glycolysis / Gluconeogenesis	ko00010	3	58
Ascorbate and aldarate metabolism	ko00053	1	15		Mucin type O-Glycan biosynthesis	ko00512	1	33												Histidine metabolism	ko00340	4	23
Hedgehog signaling pathway	ko04340	2	44		Glycine, serine and threonine metabolism	ko00260	7	39												Insulin signaling pathway	ko04910	6	149
GnRH signaling pathway	ko04912	4	109		Glyoxylate and dicarboxylate metabolism	ko00630	5	29												GnRH signaling pathway	ko04912	2	109
Glycerolipid metabolism	ko00561	4	147		Fatty acid degradation	ko00071	4	40												Valine, leucine and isoleucine degradation	ko00280	4	62
Basal transcription factors	ko03022	1	42		Glutathione metabolism	ko00480	6	41												Leukocyte transendothelial migration	ko04670	1	6
Cysteine and methionine metabolism	ko00270	3	62		Linoleic acid metabolism	ko00591	5	44												Terpenoid backbone biosynthesis	ko00900	1	21
Homologous recombination	ko03440	1	32		Toll-like receptor signaling pathway	ko04620	4	90
Rap1 signaling pathway	ko04015	1	14		Pantothenate and CoA biosynthesis	ko00770	3	15
Gap junction	ko04540	4	96		Adipocytokine signaling pathway	ko04920	7	76
Oxidative phosphorylation	ko00190	2	136		Regulation of actin cytoskeleton	ko04810	6	241
Drug metabolism - cytochrome P450	ko00982	3	35		Lysosome	ko04142	3	151
Focal adhesion	ko04510	13	236		Histidine metabolism	ko00340	7	23
Other glycan degradation	ko00511	1	22		Biotin metabolism	ko00780	1	3
RNA transport	ko03013	2	160		Porphyrin and chlorophyll metabolism	ko00860	2	25
VEGF signaling pathway	ko04370	1	77		AMPK signaling pathway	ko04152	1	4
Oocyte meiosis	ko04114	3	117		Fructose and mannose metabolism	ko00051	4	36
Sulfur metabolism	ko00920	1	12		Synthesis and degradation of ketone bodies	ko00072	1	11
RNA degradation	ko03018	1	73		Apoptosis	ko04210	5	211
Folate biosynthesis	ko00790	1	14		Butanoate metabolism	ko00650	6	28
Inositol phosphate metabolism	ko00562	6	87		Glycolysis / Gluconeogenesis	ko00010	9	58
Glycosaminoglycan degradation	ko00531	1	20		Citrate cycle (TCA cycle)	ko00020	3	32
mTOR signaling pathway	ko04150	6	163		Primary bile acid biosynthesis	ko00120	6	19
Pentose and glucuronate interconversions	ko00040	2	22		Purine metabolism	ko00230	11	205
Pantothenate and CoA biosynthesis	ko00770	2	15		MAPK signaling pathway	ko04010	10	286
Biosynthesis of amino acids	ko01230	4	67		Spliceosome	ko03040	2	130
Insulin signaling pathway	ko04910	13	149		Peroxisome	ko04146	12	114
					Drug metabolism - cytochrome P450	ko00982	7	35
					Focal adhesion	ko04510	10	236
					Biosynthesis of amino acids	ko01230	6	67
					Tryptophan metabolism	ko00380	8	56
					Nitrogen metabolism	ko00910	2	21
					Galactose metabolism	ko00052	4	32
					Inositol phosphate metabolism	ko00562	3	87
					Cysteine and methionine metabolism	ko00270	6	62
					Starch and sucrose metabolism	ko00500	7	43
					Regulation of autophagy	ko04140	1	32
					Amino sugar and nucleotide sugar metabolism	ko00520	1	47
