# Supplementary material for: Comparative Transcriptome Analysis Reveals the Molecular Immunopathogenesis of Chinese Soft-Shelled Turtle (Trionyx sinensis) Infected with Aeromonas hydrophila
Source: Biology (Basel). 2021 Nov 22;10(11):1218. doi: 10.3390/biology10111218 (PMC8615003; doi:10.3390/biology10111218)
Supplement: Supplementary file 1 [file biology-10-01218-s001.zip › Supplementary materials/Supplementary Table S4.xls]

## Sheet: Sheet1
Supplementary Table S4. The list of up-regulated KEGG pathways in spleens from active and inactive turtles compared to that in control group.
6 hpi in liver of active turtles vs Control					24 hpi in liver of active turtles vs Control					72 hpi in liver of active turtles vs Control					6 hpi in liver of inactive turtles vs Control					24 hpi in liver of inactive turtles vs Control					72 hpi in liver of inactive turtles vs Control
#Pathway	ko_ID	DEG	Gene		#Pathway	ko_ID	DEG	Gene		#Pathway	ko_ID	DEG	Gene		#Pathway	ko_ID	DEG	Gene		#Pathway	ko_ID	DEG	Gene		#Pathway	ko_ID	DEG	Gene
Phagosome	ko04145	8	312		Fatty acid elongation	ko00062	1	28		ErbB signaling pathway	ko04012	2	89		Hepatitis C	ko05160	1	5		Fc epsilon RI signaling pathway	ko04664	1	12		ECM-receptor interaction	ko04512	1	111
Wnt signaling pathway	ko04310	2	147		Colorectal cancer	ko05210	1	3		Insulin signaling pathway	ko04910	3	149		Oocyte meiosis	ko04114	2	117		Amino sugar and nucleotide sugar metabolism	ko00520	1	47		cAMP signaling pathway	ko04024	1	9
Natural killer cell mediated cytotoxicity	ko04650	1	12		Gap junction	ko04540	2	96		Oocyte meiosis	ko04114	2	117		Ubiquitin mediated proteolysis	ko04120	7	158		Purine metabolism	ko00230	1	205		MAPK signaling pathway	ko04010	3	286
Amyotrophic lateral sclerosis (ALS)	ko05014	1	2		B cell receptor signaling pathway	ko04662	1	14		B cell receptor signaling pathway	ko04662	1	14		Carbon metabolism	ko01200	9	114		Sphingolipid signaling pathway	ko04071	1	4		Apoptosis	ko04210	4	211
Endocrine and other factor-regulated calcium reabsorption	ko04961	1	2		Non-alcoholic fatty liver disease (NAFLD)	ko04932	1	2		Gap junction	ko04540	1	96		Neurotrophin signaling pathway	ko04722	1	6		Axon guidance	ko04360	1	6		Gap junction	ko04540	4	96
Neuroactive ligand-receptor interaction	ko04080	1	353		Leukocyte transendothelial migration	ko04670	2	6		Phagosome	ko04145	3	312		Chemokine signaling pathway	ko04062	2	9		Alanine, aspartate and glutamate metabolism	ko00250	2	50		Non-alcoholic fatty liver disease (NAFLD)	ko04932	1	2
Ubiquitin mediated proteolysis	ko04120	1	158		PPAR signaling pathway	ko03320	3	147		Non-alcoholic fatty liver disease (NAFLD)	ko04932	1	2		Vascular smooth muscle contraction	ko04270	5	139		Tight junction	ko04530	1	164		Ubiquitin mediated proteolysis	ko04120	1	158
NOD-like receptor signaling pathway	ko04621	1	54		Valine, leucine and isoleucine degradation	ko00280	1	62		GnRH signaling pathway	ko04912	3	109		p53 signaling pathway	ko04115	7	72		Histidine metabolism	ko00340	1	23		Glycine, serine and threonine metabolism	ko00260	1	39
Phenylalanine metabolism	ko00360	1	25		Retinol metabolism	ko00830	1	43		Neurotrophin signaling pathway	ko04722	1	6		Natural killer cell mediated cytotoxicity	ko04650	3	12		PI3K-Akt signaling pathway	ko04151	1	19		Herpes simplex infection	ko05168	2	171
Calcium signaling pathway	ko04020	1	345		Vascular smooth muscle contraction	ko04270	1	139		Vascular smooth muscle contraction	ko04270	2	139		Amyotrophic lateral sclerosis (ALS)	ko05014	1	2		Cell adhesion molecules (CAMs)	ko04514	1	151		DNA replication	ko03030	3	37
VEGF signaling pathway	ko04370	3	77		PI3K-Akt signaling pathway	ko04151	1	19		FoxO signaling pathway	ko04068	3	144		Phenylalanine metabolism	ko00360	7	25		Lysosome	ko04142	7	151		Rap1 signaling pathway	ko04015	1	14
SNARE interactions in vesicular transport	ko04130	1	35		Fructose and mannose metabolism	ko00051	1	36		Adherens junction	ko04520	1	99		Ribosome	ko03010	1	123		Apoptosis	ko04210	8	211		Chemokine signaling pathway	ko04062	2	9
PPAR signaling pathway	ko03320	2	147		Regulation of actin cytoskeleton	ko04810	6	241		cAMP signaling pathway	ko04024	1	9		Insulin signaling pathway	ko04910	12	149		Amyotrophic lateral sclerosis (ALS)	ko05014	1	2		mTOR signaling pathway	ko04150	1	163
RIG-I-like receptor signaling pathway	ko04622	1	66		Phosphatidylinositol signaling system	ko04070	1	119		Amyotrophic lateral sclerosis (ALS)	ko05014	1	2		Butanoate metabolism	ko00650	1	28		Pyruvate metabolism	ko00620	1	42		Porphyrin and chlorophyll metabolism	ko00860	1	25
Proteasome	ko03050	1	37		Fatty acid degradation	ko00071	2	40		Rap1 signaling pathway	ko04015	1	14		Colorectal cancer	ko05210	1	3		Steroid hormone biosynthesis	ko00140	2	47		VEGF signaling pathway	ko04370	3	77
Pancreatic cancer	ko05212	1	4		AGE-RAGE signaling pathway in diabetic complications	ko04933	4	115		PI3K-Akt signaling pathway	ko04151	1	19		ErbB signaling pathway	ko04012	10	89		mTOR signaling pathway	ko04150	1	163		Pathways in cancer	ko05200	1	11
Insulin signaling pathway	ko04910	2	149		Salmonella infection	ko05132	6	88		Axon guidance	ko04360	1	6		Toxoplasmosis	ko05145	1	3		PPAR signaling pathway	ko03320	1	147		Insulin signaling pathway	ko04910	1	149
Synaptic vesicle cycle	ko04721	1	6		Cysteine and methionine metabolism	ko00270	2	62		VEGF signaling pathway	ko04370	2	77		mTOR signaling pathway	ko04150	12	163		Endocrine and other factor-regulated calcium reabsorption	ko04961	1	2		Pancreatic secretion	ko04972	1	4
Gap junction	ko04540	2	96		Glyoxylate and dicarboxylate metabolism	ko00630	2	29		Neuroactive ligand-receptor interaction	ko04080	1	353		Pentose phosphate pathway	ko00030	3	27		Protein processing in endoplasmic reticulum	ko04141	7	169		Pyrimidine metabolism	ko00240	1	108
Leukocyte transendothelial migration	ko04670	2	6		Pancreatic cancer	ko05212	1	4		AGE-RAGE signaling pathway in diabetic complications	ko04933	1	115		Endocytosis	ko04144	20	298		Adherens junction	ko04520	1	99		Natural killer cell mediated cytotoxicity	ko04650	1	12
Intestinal immune network for IgA production	ko04672	3	186		Drug metabolism - other enzymes	ko00983	1	30		Bacterial invasion of epithelial cells	ko05100	1	9		Other types of O-glycan biosynthesis	ko00514	1	37		Osteoclast differentiation	ko04380	1	5		Toll-like receptor signaling pathway	ko04620	2	90
Spliceosome	ko03040	1	130		Fatty acid biosynthesis	ko00061	1	14		Endocytosis	ko04144	2	298		Metabolism of xenobiotics by cytochrome P450	ko00980	1	38		GnRH signaling pathway	ko04912	2	109		Neurotrophin signaling pathway	ko04722	1	6
One carbon pool by folate	ko00670	1	19		Amyotrophic lateral sclerosis (ALS)	ko05014	1	2		Focal adhesion	ko04510	2	236		Primary bile acid biosynthesis	ko00120	1	19		Calcium signaling pathway	ko04020	2	345		Focal adhesion	ko04510	3	236
TGF-beta signaling pathway	ko04350	1	83		Alanine, aspartate and glutamate metabolism	ko00250	2	50		Renal cell carcinoma	ko05211	1	4		Regulation of actin cytoskeleton	ko04810	11	241		Rap1 signaling pathway	ko04015	1	14		Leukocyte transendothelial migration	ko04670	2	6
Fc epsilon RI signaling pathway	ko04664	1	12		Fatty acid metabolism	ko01212	3	53		Cytokine-cytokine receptor interaction	ko04060	1	214		Nicotinate and nicotinamide metabolism	ko00760	3	37		Spliceosome	ko03040	1	130		p53 signaling pathway	ko04115	4	72
Dorso-ventral axis formation	ko04320	1	32		Pathways in cancer	ko05200	1	11		Phosphatidylinositol signaling system	ko04070	1	119		Progesterone-mediated oocyte maturation	ko04914	3	94		Glutathione metabolism	ko00480	2	41		Fc epsilon RI signaling pathway	ko04664	1	12
Starch and sucrose metabolism	ko00500	1	43		MAPK signaling pathway	ko04010	7	286		Proteoglycans in cancer	ko05205	1	8		Proteasome	ko03050	9	37		ErbB signaling pathway	ko04012	1	89		Oocyte meiosis	ko04114	4	117
Glycine, serine and threonine metabolism	ko00260	1	39		cAMP signaling pathway	ko04024	1	9		Glycine, serine and threonine metabolism	ko00260	1	39		Autoimmune thyroid disease	ko05320	2	9		Leukocyte transendothelial migration	ko04670	1	6		Fc gamma R-mediated phagocytosis	ko04666	1	14
Cell cycle	ko04110	1	130		Fc epsilon RI signaling pathway	ko04664	1	12		Intestinal immune network for IgA production	ko04672	2	186		RIG-I-like receptor signaling pathway	ko04622	10	66		Fatty acid biosynthesis	ko00061	1	14		Vascular smooth muscle contraction	ko04270	1	139
Alanine, aspartate and glutamate metabolism	ko00250	2	50		Focal adhesion	ko04510	4	236		mTOR signaling pathway	ko04150	1	163		Fructose and mannose metabolism	ko00051	6	36		Colorectal cancer	ko05210	1	3		Glutathione metabolism	ko00480	1	41
FoxO signaling pathway	ko04068	2	144		Viral myocarditis	ko05416	1	13		Sphingolipid signaling pathway	ko04071	1	4		Tight junction	ko04530	6	164		Vascular smooth muscle contraction	ko04270	1	139		Regulation of actin cytoskeleton	ko04810	4	241
Bacterial invasion of epithelial cells	ko05100	2	9		Inositol phosphate metabolism	ko00562	1	87		Colorectal cancer	ko05210	1	3		mRNA surveillance pathway	ko03015	3	88		FoxO signaling pathway	ko04068	2	144		GnRH signaling pathway	ko04912	1	109
Non-alcoholic fatty liver disease (NAFLD)	ko04932	1	2		Chemokine signaling pathway	ko04062	2	9		Osteoclast differentiation	ko04380	1	5		N-Glycan biosynthesis	ko00510	1	52		Ether lipid metabolism	ko00565	1	63		Intestinal immune network for IgA production	ko04672	4	186
Galactose metabolism	ko00052	1	32		mTOR signaling pathway	ko04150	1	163		MAPK signaling pathway	ko04010	4	286		Allograft rejection	ko05330	2	9		Rheumatoid arthritis	ko05323	1	11		Adherens junction	ko04520	1	99
Melanogenesis	ko04916	1	105		Bacterial invasion of epithelial cells	ko05100	2	9		Progesterone-mediated oocyte maturation	ko04914	1	94		Cardiac muscle contraction	ko04260	2	73		Glycolysis / Gluconeogenesis	ko00010	3	58		Wnt signaling pathway	ko04310	1	147
Toll-like receptor signaling pathway	ko04620	5	90		Purine metabolism	ko00230	1	205		Calcium signaling pathway	ko04020	2	345		Renal cell carcinoma	ko05211	1	4		Glycerolipid metabolism	ko00561	2	147		Carbon metabolism	ko01200	1	114
Chemokine signaling pathway	ko04062	2	9		Other glycan degradation	ko00511	2	22		Viral myocarditis	ko05416	1	13		One carbon pool by folate	ko00670	1	19		RNA transport	ko03013	1	160		Calcium signaling pathway	ko04020	2	345
Aminoacyl-tRNA biosynthesis	ko00970	2	49		Intestinal immune network for IgA production	ko04672	3	186		Viral carcinogenesis	ko05203	1	8		alpha-Linolenic acid metabolism	ko00592	4	39		Huntington's disease	ko05016	1	8		ErbB signaling pathway	ko04012	1	89
Salmonella infection	ko05132	5	88		Glycine, serine and threonine metabolism	ko00260	1	39		Cell cycle	ko04110	1	130		NOD-like receptor signaling pathway	ko04621	11	54		Nicotinate and nicotinamide metabolism	ko00760	1	37		Glyoxylate and dicarboxylate metabolism	ko00630	1	29
Sphingolipid signaling pathway	ko04071	1	4		Arginine and proline metabolism	ko00330	1	48		Regulation of actin cytoskeleton	ko04810	3	241		Tuberculosis	ko05152	3	16		Neurotrophin signaling pathway	ko04722	1	6		Viral carcinogenesis	ko05203	2	8
Ras signaling pathway	ko04014	1	9		Pyruvate metabolism	ko00620	1	42		Pancreatic cancer	ko05212	1	4		Terpenoid backbone biosynthesis	ko00900	1	21		MAPK signaling pathway	ko04010	6	286		Colorectal cancer	ko05210	1	3
Viral myocarditis	ko05416	1	13		Renal cell carcinoma	ko05211	1	4		Lysosome	ko04142	1	151		Ascorbate and aldarate metabolism	ko00053	1	15		Non-alcoholic fatty liver disease (NAFLD)	ko04932	1	2		Axon guidance	ko04360	1	6
GnRH signaling pathway	ko04912	2	109		Pancreatic secretion	ko04972	1	4		Leukocyte transendothelial migration	ko04670	1	6		Fatty acid elongation	ko00062	1	28		alpha-Linolenic acid metabolism	ko00592	1	39		Osteoclast differentiation	ko04380	1	5
Tryptophan metabolism	ko00380	2	56		Folate biosynthesis	ko00790	1	14		Pancreatic secretion	ko04972	1	4		Histidine metabolism	ko00340	1	23		Glycosphingolipid biosynthesis - globo series	ko00603	1	16		Salmonella infection	ko05132	1	88
Valine, leucine and isoleucine degradation	ko00280	1	62		ErbB signaling pathway	ko04012	1	89		Chemokine signaling pathway	ko04062	1	9		Choline metabolism in cancer	ko05231	1	4		Regulation of actin cytoskeleton	ko04810	4	241		Cell adhesion molecules (CAMs)	ko04514	1	151
Fatty acid biosynthesis	ko00061	1	14		Fc gamma R-mediated phagocytosis	ko04666	1	14		Wnt signaling pathway	ko04310	1	147		Asthma	ko05310	2	9		p53 signaling pathway	ko04115	1	72		Oxidative phosphorylation	ko00190	1	136
Lysosome	ko04142	3	151		Apoptosis	ko04210	3	211		Pentose and glucuronate interconversions	ko00040	1	22		RNA transport	ko03013	16	160		N-Glycan biosynthesis	ko00510	1	52		Sulfur metabolism	ko00920	1	12
B cell receptor signaling pathway	ko04662	1	14		Protein processing in endoplasmic reticulum	ko04141	7	169		Natural killer cell mediated cytotoxicity	ko04650	1	12		FoxO signaling pathway	ko04068	16	144		Melanogenesis	ko04916	1	105		PI3K-Akt signaling pathway	ko04151	1	19
Pancreatic secretion	ko04972	1	4		Ubiquitin mediated proteolysis	ko04120	1	158		Porphyrin and chlorophyll metabolism	ko00860	1	25		Bacterial invasion of epithelial cells	ko05100	2	9		VEGF signaling pathway	ko04370	3	77		Cytokine-cytokine receptor interaction	ko04060	3	214
Tight junction	ko04530	1	164		Glycerolipid metabolism	ko00561	2	147		Fc epsilon RI signaling pathway	ko04664	1	12		TGF-beta signaling pathway	ko04350	5	83		ECM-receptor interaction	ko04512	1	111		AGE-RAGE signaling pathway in diabetic complications	ko04933	1	115
Cysteine and methionine metabolism	ko00270	1	62		Adipocytokine signaling pathway	ko04920	2	76		Melanogenesis	ko04916	2	105		Gap junction	ko04540	5	96		Pancreatic secretion	ko04972	1	4		Pyruvate metabolism	ko00620	1	42
Pyrimidine metabolism	ko00240	1	108		Selenocompound metabolism	ko00450	2	16		Pathways in cancer	ko05200	1	11		Glycine, serine and threonine metabolism	ko00260	2	39		Choline metabolism in cancer	ko05231	1	4		Pancreatic cancer	ko05212	1	4
Metabolism of xenobiotics by cytochrome P450	ko00980	1	38		VEGF signaling pathway	ko04370	3	77		Salmonella infection	ko05132	1	88		Hematopoietic cell lineage	ko04640	2	10		Adipocytokine signaling pathway	ko04920	1	76		Choline metabolism in cancer	ko05231	1	4
ErbB signaling pathway	ko04012	2	89		Metabolism of xenobiotics by cytochrome P450	ko00980	2	38		Apoptosis	ko04210	3	211		Ras signaling pathway	ko04014	1	9		Collecting duct acid secretion	ko04966	1	1		Cardiac muscle contraction	ko04260	1	73
Oxidative phosphorylation	ko00190	1	136		Steroid hormone biosynthesis	ko00140	1	47		Phototransduction	ko04744	1	26		Butirosin and neomycin biosynthesis	ko00524	1	5		AGE-RAGE signaling pathway in diabetic complications	ko04933	3	115		Renal cell carcinoma	ko05211	1	4
Cytokine-cytokine receptor interaction	ko04060	8	214		Choline metabolism in cancer	ko05231	1	4		Adrenergic signaling in cardiomyocytes	ko04261	1	156		Wnt signaling pathway	ko04310	5	147		Proteoglycans in cancer	ko05205	1	8		Neuroactive ligand-receptor interaction	ko04080	1	353
Renal cell carcinoma	ko05211	1	4		ECM-receptor interaction	ko04512	1	111		Fc gamma R-mediated phagocytosis	ko04666	1	14		Arginine and proline metabolism	ko00330	6	48		Wnt signaling pathway	ko04310	1	147		Cysteine and methionine metabolism	ko00270	1	62
Fatty acid degradation	ko00071	1	40		alpha-Linolenic acid metabolism	ko00592	1	39		Toll-like receptor signaling pathway	ko04620	3	90		Axon guidance	ko04360	1	6		Fructose and mannose metabolism	ko00051	1	36		Spliceosome	ko03040	1	130
Protein processing in endoplasmic reticulum	ko04141	2	169		Biosynthesis of amino acids	ko01230	5	67		Choline metabolism in cancer	ko05231	1	4		Leukocyte transendothelial migration	ko04670	2	6		Cytokine-cytokine receptor interaction	ko04060	3	214		Protein processing in endoplasmic reticulum	ko04141	2	169
Proteoglycans in cancer	ko05205	2	8		RNA degradation	ko03018	1	73		Ras signaling pathway	ko04014	1	9		Rap1 signaling pathway	ko04015	1	14		Herpes simplex infection	ko05168	2	171		Progesterone-mediated oocyte maturation	ko04914	3	94
Viral carcinogenesis	ko05203	2	8		Rap1 signaling pathway	ko04015	1	14							Amino sugar and nucleotide sugar metabolism	ko00520	3	47		Linoleic acid metabolism	ko00591	2	44		Citrate cycle (TCA cycle)	ko00020	1	32
Focal adhesion	ko04510	4	236		Wnt signaling pathway	ko04310	1	147							Fc gamma R-mediated phagocytosis	ko04666	4	14		Arginine and proline metabolism	ko00330	1	48		Viral myocarditis	ko05416	1	13
Fatty acid elongation	ko00062	1	28		Axon guidance	ko04360	1	6							African trypanosomiasis	ko05143	2	9		Tuberculosis	ko05152	1	16		Endocytosis	ko04144	1	298
Fatty acid metabolism	ko01212	2	53		Pentose phosphate pathway	ko00030	1	27							Cytokine-cytokine receptor interaction	ko04060	40	214		Cysteine and methionine metabolism	ko00270	1	62		FoxO signaling pathway	ko04068	3	144
Carbon metabolism	ko01200	1	114		Protein export	ko03060	1	23							Arachidonic acid metabolism	ko00590	4	70		B cell receptor signaling pathway	ko04662	1	14		Phagosome	ko04145	6	312
Cell adhesion molecules (CAMs)	ko04514	4	151		Arginine biosynthesis	ko00220	3	21							TNF signaling pathway	ko04668	1	4		Peroxisome	ko04146	1	114		Proteoglycans in cancer	ko05205	2	8
AGE-RAGE signaling pathway in diabetic complications	ko04933	3	115		Herpes simplex infection	ko05168	2	171							Galactose metabolism	ko00052	2	32		Toll-like receptor signaling pathway	ko04620	4	90		B cell receptor signaling pathway	ko04662	1	14
Colorectal cancer	ko05210	1	3		Peroxisome	ko04146	3	114							Synaptic vesicle cycle	ko04721	2	6		Retinol metabolism	ko00830	1	43		Ras signaling pathway	ko04014	1	9
Axon guidance	ko04360	1	6		Spliceosome	ko03040	1	130							NF-kappa B signaling pathway	ko04064	2	9		Fatty acid degradation	ko00071	1	40		Bacterial invasion of epithelial cells	ko05100	2	9
Pathways in cancer	ko05200	1	11		Neurotrophin signaling pathway	ko04722	1	6							Salmonella infection	ko05132	12	88		Starch and sucrose metabolism	ko00500	1	43		Cell cycle	ko04110	10	130
Regulation of actin cytoskeleton	ko04810	4	241		Biosynthesis of unsaturated fatty acids	ko01040	1	28							Steroid biosynthesis	ko00100	1	26		Galactose metabolism	ko00052	1	32		Purine metabolism	ko00230	2	205
Fc gamma R-mediated phagocytosis	ko04666	1	14		Natural killer cell mediated cytotoxicity	ko04650	1	12							Aldosterone synthesis and secretion	ko04925	1	4		cAMP signaling pathway	ko04024	1	9		Melanogenesis	ko04916	1	105
Pentose phosphate pathway	ko00030	1	27		Lysosome	ko04142	4	151							Phospholipase D signaling pathway	ko04072	2	13		Fatty acid elongation	ko00062	1	28		Sphingolipid signaling pathway	ko04071	1	4
Herpes simplex infection	ko05168	4	171		Cytokine-cytokine receptor interaction	ko04060	3	214							Pyrimidine metabolism	ko00240	4	108		Bacterial invasion of epithelial cells	ko05100	1	9		Amyotrophic lateral sclerosis (ALS)	ko05014	1	2
Rap1 signaling pathway	ko04015	1	14		Viral carcinogenesis	ko05203	2	8							Systemic lupus erythematosus	ko05322	2	15		Arginine biosynthesis	ko00220	2	21		Protein export	ko03060	1	23
Adherens junction	ko04520	2	99		Proteoglycans in cancer	ko05205	2	8							Cysteine and methionine metabolism	ko00270	12	62		Neuroactive ligand-receptor interaction	ko04080	2	353
Adipocytokine signaling pathway	ko04920	3	76		Citrate cycle (TCA cycle)	ko00020	1	32							Huntington's disease	ko05016	2	8		Chemokine signaling pathway	ko04062	1	9
Huntington's disease	ko05016	1	8		Insulin signaling pathway	ko04910	2	149							Intestinal immune network for IgA production	ko04672	13	186		Metabolism of xenobiotics by cytochrome P450	ko00980	1	38
RNA transport	ko03013	1	160		Nicotinate and nicotinamide metabolism	ko00760	1	37							Cytosolic DNA-sensing pathway	ko04623	11	51		Biosynthesis of amino acids	ko01230	4	67
Arginine biosynthesis	ko00220	1	21		RIG-I-like receptor signaling pathway	ko04622	1	66							Porphyrin and chlorophyll metabolism	ko00860	2	25		Insulin signaling pathway	ko04910	1	149
Phenylalanine, tyrosine and tryptophan biosynthesis	ko00400	1	17		FoxO signaling pathway	ko04068	2	144							Dilated cardiomyopathy	ko05414	2	13		beta-Alanine metabolism	ko00410	1	31
Tyrosine metabolism	ko00350	1	44		Progesterone-mediated oocyte maturation	ko04914	1	94							Fc epsilon RI signaling pathway	ko04664	3	12		Renal cell carcinoma	ko05211	1	4
Osteoclast differentiation	ko04380	1	5		Cell adhesion molecules (CAMs)	ko04514	1	151							Amoebiasis	ko05146	2	9		Fc gamma R-mediated phagocytosis	ko04666	1	14
Biosynthesis of amino acids	ko01230	2	67		NOD-like receptor signaling pathway	ko04621	2	54							Pathways in cancer	ko05200	1	11		Endocytosis	ko04144	1	298
Neurotrophin signaling pathway	ko04722	1	6		Tryptophan metabolism	ko00380	1	56							Alanine, aspartate and glutamate metabolism	ko00250	10	50		Selenocompound metabolism	ko00450	1	16
Porphyrin and chlorophyll metabolism	ko00860	1	25		Carbon metabolism	ko01200	3	114							Glycolysis / Gluconeogenesis	ko00010	11	58		Proteasome	ko03050	1	37
Drug metabolism - other enzymes	ko00983	1	30		Glutathione metabolism	ko00480	1	41							Tryptophan metabolism	ko00380	11	56		Sulfur metabolism	ko00920	1	12
Vascular smooth muscle contraction	ko04270	1	139		Sphingolipid signaling pathway	ko04071	1	4							Bile secretion	ko04976	1	2		Protein export	ko03060	1	23
Apoptosis	ko04210	9	211		Endocytosis	ko04144	1	298							Ovarian steroidogenesis	ko04913	1	2		Ubiquinone and other terpenoid-quinone biosynthesis	ko00130	1	11
Endocytosis	ko04144	6	298		Tight junction	ko04530	1	164							Lysine degradation	ko00310	1	71		Sphingolipid metabolism	ko00600	2	61
ECM-receptor interaction	ko04512	1	111		Melanogenesis	ko04916	1	105							GnRH signaling pathway	ko04912	9	109		Drug metabolism - cytochrome P450	ko00982	1	35
MAPK signaling pathway	ko04010	7	286		Ras signaling pathway	ko04014	1	9							Adrenergic signaling in cardiomyocytes	ko04261	3	156		TGF-beta signaling pathway	ko04350	1	83
mTOR signaling pathway	ko04150	1	163		Toll-like receptor signaling pathway	ko04620	7	90							Spliceosome	ko03040	9	130		Pyrimidine metabolism	ko00240	1	108
cAMP signaling pathway	ko04024	1	9		Aminoacyl-tRNA biosynthesis	ko00970	1	49							Biosynthesis of unsaturated fatty acids	ko01040	1	28		Oxidative phosphorylation	ko00190	4	136
Choline metabolism in cancer	ko05231	1	4		Pyrimidine metabolism	ko00240	2	108							Biosynthesis of amino acids	ko01230	11	67		Pentose phosphate pathway	ko00030	3	27
Steroid hormone biosynthesis	ko00140	1	47		Adherens junction	ko04520	1	99							Purine metabolism	ko00230	9	205		Fatty acid metabolism	ko01212	2	53
PI3K-Akt signaling pathway	ko04151	1	19		GnRH signaling pathway	ko04912	2	109							Tyrosine metabolism	ko00350	7	44		Viral myocarditis	ko05416	1	13
					Calcium signaling pathway	ko04020	2	345							Ribosome biogenesis in eukaryotes	ko03008	22	73		Salmonella infection	ko05132	3	88
					Osteoclast differentiation	ko04380	1	5							Inositol phosphate metabolism	ko00562	3	87		Folate biosynthesis	ko00790	1	14
					Drug metabolism - cytochrome P450	ko00982	2	35							Transcriptional misregulation in cancer	ko05202	2	12		Synaptic vesicle cycle	ko04721	2	6
					Phagosome	ko04145	5	312							Ether lipid metabolism	ko00565	4	63		Pathways in cancer	ko05200	1	11
					Neuroactive ligand-receptor interaction	ko04080	2	353							Oxidative phosphorylation	ko00190	11	136		Focal adhesion	ko04510	3	236
															Cell cycle	ko04110	6	130		Natural killer cell mediated cytotoxicity	ko04650	1	12
															Taurine and hypotaurine metabolism	ko00430	1	13		Glycine, serine and threonine metabolism	ko00260	2	39
															Glycosaminoglycan degradation	ko00531	1	20		Porphyrin and chlorophyll metabolism	ko00860	2	25
															Retinol metabolism	ko00830	2	43		Phagosome	ko04145	17	312
															Phosphatidylinositol signaling system	ko04070	6	119		Viral carcinogenesis	ko05203	2	8
															Collecting duct acid secretion	ko04966	1	1		Arachidonic acid metabolism	ko00590	2	70
															Glutathione metabolism	ko00480	5	41		Ras signaling pathway	ko04014	1	9
															Linoleic acid metabolism	ko00591	4	44		Glyoxylate and dicarboxylate metabolism	ko00630	1	29
															Viral myocarditis	ko05416	3	13		Tryptophan metabolism	ko00380	1	56
															PPAR signaling pathway	ko03320	7	147		Intestinal immune network for IgA production	ko04672	2	186
															Melanogenesis	ko04916	1	105		Pancreatic cancer	ko05212	1	4
															ECM-receptor interaction	ko04512	3	111		Propanoate metabolism	ko00640	1	32
															Measles	ko05162	2	11		Glycerophospholipid metabolism	ko00564	1	122
															Viral carcinogenesis	ko05203	3	8		Carbon metabolism	ko01200	5	114
															Propanoate metabolism	ko00640	3	32		Gap junction	ko04540	7	96
															Glycerophospholipid metabolism	ko00564	6	122
															Pancreatic secretion	ko04972	1	4
															RNA degradation	ko03018	5	73
															ABC transporters	ko02010	2	65
															Sphingolipid signaling pathway	ko04071	1	4
															Phagosome	ko04145	24	312
															PI3K-Akt signaling pathway	ko04151	3	19
															Pyruvate metabolism	ko00620	4	42
															Folate biosynthesis	ko00790	2	14
															Fanconi anemia pathway	ko03460	1	61
															Staphylococcus aureus infection	ko05150	2	10
															Protein export	ko03060	3	23
															B cell receptor signaling pathway	ko04662	3	14
															Pentose and glucuronate interconversions	ko00040	1	22
															Focal adhesion	ko04510	11	236
															RNA polymerase	ko03020	2	30
															Starch and sucrose metabolism	ko00500	3	43
															Adipocytokine signaling pathway	ko04920	11	76
															Sphingolipid metabolism	ko00600	3	61
															Proteoglycans in cancer	ko05205	2	8
															Adherens junction	ko04520	3	99
															Valine, leucine and isoleucine degradation	ko00280	10	62
															Phenylalanine, tyrosine and tryptophan biosynthesis	ko00400	7	17
															Rheumatoid arthritis	ko05323	3	11
															Mucin type O-Glycan biosynthesis	ko00512	1	33
															Apoptosis	ko04210	27	211
															Epstein-Barr virus infection	ko05169	3	22
															Fatty acid biosynthesis	ko00061	2	14
															Aminoacyl-tRNA biosynthesis	ko00970	12	49
															Lysosome	ko04142	11	151
															AGE-RAGE signaling pathway in diabetic complications	ko04933	20	115
															MAPK signaling pathway	ko04010	25	286
															Herpes simplex infection	ko05168	24	171
															cAMP signaling pathway	ko04024	1	9
															Pancreatic cancer	ko05212	1	4
															beta-Alanine metabolism	ko00410	3	31
															Arginine biosynthesis	ko00220	3	21
															Fatty acid degradation	ko00071	4	40
															Protein processing in endoplasmic reticulum	ko04141	19	169
															Calcium signaling pathway	ko04020	11	345
															Leishmaniasis	ko05140	3	10
															Selenocompound metabolism	ko00450	2	16
															Drug metabolism - other enzymes	ko00983	2	30
															VEGF signaling pathway	ko04370	9	77
															Notch signaling pathway	ko04330	4	66
															Primary immunodeficiency	ko05340	2	9
															Toll-like receptor signaling pathway	ko04620	18	90
															Glycerolipid metabolism	ko00561	7	147
															Steroid hormone biosynthesis	ko00140	4	47
															Sulfur metabolism	ko00920	1	12
															Endocrine and other factor-regulated calcium reabsorption	ko04961	1	2
															Non-alcoholic fatty liver disease (NAFLD)	ko04932	1	2
															Neuroactive ligand-receptor interaction	ko04080	10	353
															Dorso-ventral axis formation	ko04320	3	32
															Cell adhesion molecules (CAMs)	ko04514	9	151
															Peroxisome	ko04146	5	114
															Fatty acid metabolism	ko01212	4	53
															Osteoclast differentiation	ko04380	1	5
