# Supplementary material for: Comparative Transcriptome Analysis Reveals the Molecular Immunopathogenesis of Chinese Soft-Shelled Turtle (Trionyx sinensis) Infected with Aeromonas hydrophila
Source: Biology (Basel). 2021 Nov 22;10(11):1218. doi: 10.3390/biology10111218 (PMC8615003; doi:10.3390/biology10111218)
Supplement: Supplementary file 1 [file biology-10-01218-s001.zip › Supplementary materials/Supplementary Table S5.xls]

## Sheet: Sheet1
Supplementary Table S5. The list of down-regulated KEGG pathways in spleens from active and inactive turtles compared to that in control group.
6 hpi in liver of active turtles vs Control					24 hpi in liver of active turtles vs Control					72 hpi in liver of active turtles vs Control					6 hpi in liver of inactive turtles vs Control					24 hpi in liver of inactive turtles vs Control					72 hpi in liver of inactive turtles vs Control
#Pathway	ko_ID	DEG	Gene		#Pathway	ko_ID	DEG	Gene		#Pathway	ko_ID	DEG	Gene		#Pathway	ko_ID	DEG	Gene		#Pathway	ko_ID	DEG	Gene		#Pathway	ko_ID	DEG	Gene
Arrhythmogenic right ventricular cardiomyopathy (ARVC)	ko05412	1	3		Drug metabolism - cytochrome P450	ko00982	2	35		Insulin signaling pathway	ko04910	1	149		Ascorbate and aldarate metabolism	ko00053	1	15		Oocyte meiosis	ko04114	1	117		Drug metabolism - cytochrome P450	ko00982	1	35
Insulin signaling pathway	ko04910	3	149		Notch signaling pathway	ko04330	1	66		Basal transcription factors	ko03022	1	42		Retinol metabolism	ko00830	5	43		MAPK signaling pathway	ko04010	2	286		Ether lipid metabolism	ko00565	1	63
Carbon metabolism	ko01200	1	114		Retinol metabolism	ko00830	2	43		ABC transporters	ko02010	1	65		Arrhythmogenic right ventricular cardiomyopathy (ARVC)	ko05412	1	3		Insulin signaling pathway	ko04910	1	149		Pentose and glucuronate interconversions	ko00040	1	22
Adipocytokine signaling pathway	ko04920	1	76		Gap junction	ko04540	1	96		Proteoglycans in cancer	ko05205	1	8		Terpenoid backbone biosynthesis	ko00900	1	21		Valine, leucine and isoleucine degradation	ko00280	1	62		Platelet activation	ko04611	1	8
Calcium signaling pathway	ko04020	9	345		Ether lipid metabolism	ko00565	2	63		Platelet activation	ko04611	1	8		Neurotrophin signaling pathway	ko04722	1	6		Rap1 signaling pathway	ko04015	1	14		Glycerolipid metabolism	ko00561	1	147
Cytokine-cytokine receptor interaction	ko04060	5	214		ECM-receptor interaction	ko04512	10	111		Rap1 signaling pathway	ko04015	1	14		ECM-receptor interaction	ko04512	29	111		Retinol metabolism	ko00830	2	43		Lysine degradation	ko00310	3	71
Dilated cardiomyopathy	ko05414	1	13		Calcium signaling pathway	ko04020	9	345		Cell adhesion molecules (CAMs)	ko04514	2	151		Ether lipid metabolism	ko00565	8	63		Glycosphingolipid biosynthesis - lacto and neolacto series	ko00601	2	55		Herpes simplex infection	ko05168	1	171
Pyrimidine metabolism	ko00240	1	108		Neuroactive ligand-receptor interaction	ko04080	3	353		Phosphatidylinositol signaling system	ko04070	1	119		Dilated cardiomyopathy	ko05414	1	13		Endocytosis	ko04144	3	298		PPAR signaling pathway	ko03320	1	147
Primary bile acid biosynthesis	ko00120	1	19		VEGF signaling pathway	ko04370	1	77		Adrenergic signaling in cardiomyocytes	ko04261	1	156		Cholinergic synapse	ko04725	1	4		Carbon metabolism	ko01200	1	114		Oxytocin signaling pathway	ko04921	1	5
Rap1 signaling pathway	ko04015	1	14		Vitamin B6 metabolism	ko00750	1	7		Calcium signaling pathway	ko04020	1	345		Fatty acid elongation	ko00062	1	28		Phosphatidylinositol signaling system	ko04070	4	119		Hypertrophic cardiomyopathy (HCM)	ko05410	1	3
Glycosphingolipid biosynthesis - ganglio series	ko00604	1	17		MAPK signaling pathway	ko04010	3	286		Hedgehog signaling pathway	ko04340	1	44		Aldosterone-regulated sodium reabsorption	ko04960	1	1		ABC transporters	ko02010	1	65		Galactose metabolism	ko00052	1	32
Synaptic vesicle cycle	ko04721	1	6		Glycosphingolipid biosynthesis - lacto and neolacto series	ko00601	2	55		Regulation of actin cytoskeleton	ko04810	3	241		Protein processing in endoplasmic reticulum	ko04141	8	169		Herpes simplex infection	ko05168	3	171		Melanogenesis	ko04916	1	105
Apoptosis	ko04210	2	211		Adrenergic signaling in cardiomyocytes	ko04261	3	156		Arrhythmogenic right ventricular cardiomyopathy (ARVC)	ko05412	1	3		Inositol phosphate metabolism	ko00562	9	87		Bacterial invasion of epithelial cells	ko05100	1	9		Endocytosis	ko04144	1	298
Protein processing in endoplasmic reticulum	ko04141	2	169		Lysine degradation	ko00310	1	71		Biosynthesis of amino acids	ko01230	1	67		Arginine biosynthesis	ko00220	2	21		p53 signaling pathway	ko04115	2	72		Cell adhesion molecules (CAMs)	ko04514	1	151
Glycine, serine and threonine metabolism	ko00260	2	39		AGE-RAGE signaling pathway in diabetic complications	ko04933	8	115		FoxO signaling pathway	ko04068	2	144		Phototransduction	ko04744	2	26		Sphingolipid metabolism	ko00600	1	61		Arrhythmogenic right ventricular cardiomyopathy (ARVC)	ko05412	1	3
Endocytosis	ko04144	4	298		Other types of O-glycan biosynthesis	ko00514	1	37		Influenza A	ko05164	1	9		Oxytocin signaling pathway	ko04921	1	5		Huntington's disease	ko05016	1	8		Porphyrin and chlorophyll metabolism	ko00860	1	25
Vitamin B6 metabolism	ko00750	1	7		Mucin type O-Glycan biosynthesis	ko00512	1	33		Cysteine and methionine metabolism	ko00270	1	62		Lysosome	ko04142	8	151		VEGF signaling pathway	ko04370	1	77		Toll-like receptor signaling pathway	ko04620	1	90
Nitrogen metabolism	ko00910	2	21		Huntington's disease	ko05016	1	8		Herpes simplex infection	ko05168	2	171		RNA degradation	ko03018	2	73		Focal adhesion	ko04510	13	236		Ascorbate and aldarate metabolism	ko00053	1	15
Leukocyte transendothelial migration	ko04670	1	6		Endocytosis	ko04144	3	298		p53 signaling pathway	ko04115	1	72		TNF signaling pathway	ko04668	1	4		Oxytocin signaling pathway	ko04921	1	5		Focal adhesion	ko04510	6	236
Glycerophospholipid metabolism	ko00564	1	122		Ubiquitin mediated proteolysis	ko04120	1	158		Focal adhesion	ko04510	6	236		Butanoate metabolism	ko00650	1	28		Oxidative phosphorylation	ko00190	1	136		Vascular smooth muscle contraction	ko04270	1	139
MAPK signaling pathway	ko04010	3	286		Phagosome	ko04145	5	312		Bacterial invasion of epithelial cells	ko05100	1	9		Rap1 signaling pathway	ko04015	2	14		Platelet activation	ko04611	1	8		Retinol metabolism	ko00830	1	43
Hippo signaling pathway	ko04390	1	8		Tryptophan metabolism	ko00380	2	56		Glycosaminoglycan biosynthesis - chondroitin sulfate / dermatan sulfate	ko00532	1	19		Pyruvate metabolism	ko00620	4	42		AGE-RAGE signaling pathway in diabetic complications	ko04933	8	115		AGE-RAGE signaling pathway in diabetic complications	ko04933	3	115
Hedgehog signaling pathway	ko04340	3	44		RNA transport	ko03013	1	160		Ubiquitin mediated proteolysis	ko04120	1	158		Alcoholism	ko05034	1	8		Cytosolic DNA-sensing pathway	ko04623	1	51		ECM-receptor interaction	ko04512	4	111
Purine metabolism	ko00230	9	205		Hedgehog signaling pathway	ko04340	1	44		Oxytocin signaling pathway	ko04921	1	5		cAMP signaling pathway	ko04024	1	9		TGF-beta signaling pathway	ko04350	2	83		Huntington's disease	ko05016	1	8
Drug metabolism - cytochrome P450	ko00982	3	35		Regulation of actin cytoskeleton	ko04810	2	241		ECM-receptor interaction	ko04512	5	111		Cell adhesion molecules (CAMs)	ko04514	27	151		Thyroid hormone signaling pathway	ko04919	1	6		Influenza A	ko05164	1	9
Phenylalanine metabolism	ko00360	1	25		Purine metabolism	ko00230	3	205		Hypertrophic cardiomyopathy (HCM)	ko05410	1	3		PI3K-Akt signaling pathway	ko04151	2	19		Adrenergic signaling in cardiomyocytes	ko04261	4	156		Drug metabolism - other enzymes	ko00983	1	30
Mucin type O-Glycan biosynthesis	ko00512	1	33		Regulation of autophagy	ko04140	1	32		Glycerophospholipid metabolism	ko00564	1	122		Focal adhesion	ko04510	45	236		Adherens junction	ko04520	2	99		RNA transport	ko03013	1	160
TGF-beta signaling pathway	ko04350	2	83		Vascular smooth muscle contraction	ko04270	1	139		Apoptosis	ko04210	1	211		Melanoma	ko05218	1	4		Porphyrin and chlorophyll metabolism	ko00860	1	25		FoxO signaling pathway	ko04068	2	144
Retinol metabolism	ko00830	2	43		Focal adhesion	ko04510	11	236		Dilated cardiomyopathy	ko05414	1	13		Herpes simplex infection	ko05168	8	171		Glycerophospholipid metabolism	ko00564	2	122		Oxidative phosphorylation	ko00190	1	136
RNA transport	ko03013	1	160		Phosphatidylinositol signaling system	ko04070	4	119		Lysine degradation	ko00310	3	71		Regulation of actin cytoskeleton	ko04810	27	241		Pentose phosphate pathway	ko00030	1	27		Calcium signaling pathway	ko04020	1	345
Neuroactive ligand-receptor interaction	ko04080	5	353		NOD-like receptor signaling pathway	ko04621	1	54		Glycosphingolipid biosynthesis - lacto and neolacto series	ko00601	1	55		mTOR signaling pathway	ko04150	12	163		Gap junction	ko04540	1	96		Glycolysis / Gluconeogenesis	ko00010	1	58
Homologous recombination	ko03440	1	32		Adipocytokine signaling pathway	ko04920	1	76		AGE-RAGE signaling pathway in diabetic complications	ko04933	3	115		Oocyte meiosis	ko04114	6	117		Wnt signaling pathway	ko04310	1	147		Insulin signaling pathway	ko04910	1	149
Fanconi anemia pathway	ko03460	1	61		PPAR signaling pathway	ko03320	2	147		Cytokine-cytokine receptor interaction	ko04060	2	214		RNA transport	ko03013	1	160		Purine metabolism	ko00230	5	205		Rap1 signaling pathway	ko04015	1	14
Melanogenesis	ko04916	3	105		Nicotinate and nicotinamide metabolism	ko00760	1	37		Salmonella infection	ko05132	1	88		Tight junction	ko04530	16	164		Hedgehog signaling pathway	ko04340	1	44		Proteoglycans in cancer	ko05205	1	8
Glycolysis / Gluconeogenesis	ko00010	1	58		Cytokine-cytokine receptor interaction	ko04060	5	214		Purine metabolism	ko00230	1	205		ErbB signaling pathway	ko04012	6	89		Calcium signaling pathway	ko04020	7	345		Leukocyte transendothelial migration	ko04670	1	6
Glycosphingolipid biosynthesis - lacto and neolacto series	ko00601	2	55		Intestinal immune network for IgA production	ko04672	1	186		GnRH signaling pathway	ko04912	2	109		Glycosphingolipid biosynthesis - ganglio series	ko00604	4	17		RIG-I-like receptor signaling pathway	ko04622	1	66		MAPK signaling pathway	ko04010	2	286
VEGF signaling pathway	ko04370	2	77		Oxidative phosphorylation	ko00190	1	136		Hippo signaling pathway	ko04390	1	8		Fatty acid metabolism	ko01212	1	53		Nitrogen metabolism	ko00910	1	21		Thyroid hormone signaling pathway	ko04919	1	6
Bacterial invasion of epithelial cells	ko05100	1	9		Adherens junction	ko04520	1	99		Adherens junction	ko04520	1	99		Vascular smooth muscle contraction	ko04270	22	139		Neuroactive ligand-receptor interaction	ko04080	4	353		Glycosphingolipid biosynthesis - lacto and neolacto series	ko00601	1	55
Starch and sucrose metabolism	ko00500	1	43		Sphingolipid metabolism	ko00600	1	61		Phagosome	ko04145	2	312		Bacterial invasion of epithelial cells	ko05100	1	9		Toll-like receptor signaling pathway	ko04620	1	90		Viral myocarditis	ko05416	1	13
Arginine and proline metabolism	ko00330	2	48		RIG-I-like receptor signaling pathway	ko04622	1	66		Thyroid hormone signaling pathway	ko04919	1	6		Glyoxylate and dicarboxylate metabolism	ko00630	1	29		Viral myocarditis	ko05416	1	13		Steroid hormone biosynthesis	ko00140	1	47
Galactose metabolism	ko00052	1	32		ErbB signaling pathway	ko04012	1	89		MAPK signaling pathway	ko04010	2	286		Glycerolipid metabolism	ko00561	5	147		Ether lipid metabolism	ko00565	2	63		Adherens junction	ko04520	1	99
Oxytocin signaling pathway	ko04921	1	5		Glutathione metabolism	ko00480	1	41		Viral myocarditis	ko05416	1	13		Pathways in cancer	ko05200	2	11		Inositol phosphate metabolism	ko00562	4	87		Tight junction	ko04530	2	164
ECM-receptor interaction	ko04512	16	111		Insulin signaling pathway	ko04910	1	149		Inositol phosphate metabolism	ko00562	1	87		Endocytosis	ko04144	20	298		Dilated cardiomyopathy	ko05414	1	13		Dilated cardiomyopathy	ko05414	1	13
Cell adhesion molecules (CAMs)	ko04514	8	151		Wnt signaling pathway	ko04310	4	147		Tight junction	ko04530	3	164		Synaptic vesicle cycle	ko04721	1	6		Glycosaminoglycan biosynthesis - keratan sulfate	ko00533	1	18		Phagosome	ko04145	2	312
Glycosylphosphatidylinositol(GPI)-anchor biosynthesis	ko00563	1	25		Valine, leucine and isoleucine degradation	ko00280	1	62		VEGF signaling pathway	ko04370	1	77		Steroid biosynthesis	ko00100	1	26		Phagosome	ko04145	2	312		Salmonella infection	ko05132	2	88
Vascular smooth muscle contraction	ko04270	6	139		TGF-beta signaling pathway	ko04350	2	83		RIG-I-like receptor signaling pathway	ko04622	1	66		Adipocytokine signaling pathway	ko04920	5	76		FoxO signaling pathway	ko04068	1	144		Cytokine-cytokine receptor interaction	ko04060	2	214
Oocyte meiosis	ko04114	2	117		SNARE interactions in vesicular transport	ko04130	1	35		Endocytosis	ko04144	3	298		Salmonella infection	ko05132	3	88		Leukocyte transendothelial migration	ko04670	1	6		Gap junction	ko04540	1	96
Salmonella infection	ko05132	1	88		p53 signaling pathway	ko04115	2	72		TGF-beta signaling pathway	ko04350	1	83		Platelet activation	ko04611	1	8		Nicotinate and nicotinamide metabolism	ko00760	1	37		Adrenergic signaling in cardiomyocytes	ko04261	2	156
Tryptophan metabolism	ko00380	3	56		Apoptosis	ko04210	1	211		Leukocyte transendothelial migration	ko04670	1	6		Oxidative phosphorylation	ko00190	4	136		NOD-like receptor signaling pathway	ko04621	1	54		Regulation of actin cytoskeleton	ko04810	1	241
Glycosaminoglycan biosynthesis - chondroitin sulfate / dermatan sulfate	ko00532	1	19		Glycerolipid metabolism	ko00561	1	147							Fatty acid degradation	ko00071	1	40		Cell adhesion molecules (CAMs)	ko04514	3	151		Metabolism of xenobiotics by cytochrome P450	ko00980	1	38
GnRH signaling pathway	ko04912	4	109		Nitrogen metabolism	ko00910	1	21							Chemokine signaling pathway	ko04062	1	9		Melanogenesis	ko04916	1	105		Protein export	ko03060	1	23
Proteoglycans in cancer	ko05205	1	8		Cell adhesion molecules (CAMs)	ko04514	3	151							Retrograde endocannabinoid signaling	ko04723	1	2		Drug metabolism - cytochrome P450	ko00982	1	35		Oocyte meiosis	ko04114	1	117
Progesterone-mediated oocyte maturation	ko04914	2	94		Toll-like receptor signaling pathway	ko04620	1	90							GABAergic synapse	ko04727	1	5		Vascular smooth muscle contraction	ko04270	2	139		Purine metabolism	ko00230	2	205
Glycerolipid metabolism	ko00561	2	147		Herpes simplex infection	ko05168	5	171							Nitrogen metabolism	ko00910	3	21		Apoptosis	ko04210	2	211		Bacterial invasion of epithelial cells	ko05100	1	9
Amino sugar and nucleotide sugar metabolism	ko00520	1	47		Metabolism of xenobiotics by cytochrome P450	ko00980	1	38							Linoleic acid metabolism	ko00591	2	44		Proteoglycans in cancer	ko05205	1	8		VEGF signaling pathway	ko04370	1	77
Adrenergic signaling in cardiomyocytes	ko04261	5	156		Cytosolic DNA-sensing pathway	ko04623	1	51							MAPK signaling pathway	ko04010	25	286		Progesterone-mediated oocyte maturation	ko04914	1	94		GnRH signaling pathway	ko04912	2	109
Peroxisome	ko04146	1	114		GnRH signaling pathway	ko04912	1	109							Pyrimidine metabolism	ko00240	3	108		Regulation of actin cytoskeleton	ko04810	2	241		Adipocytokine signaling pathway	ko04920	1	76
Steroid biosynthesis	ko00100	1	26		Inositol phosphate metabolism	ko00562	4	87							Proteoglycans in cancer	ko05205	1	8		Cytokine-cytokine receptor interaction	ko04060	6	214		Apoptosis	ko04210	2	211
Porphyrin and chlorophyll metabolism	ko00860	1	25		Tight junction	ko04530	3	164							Dopaminergic synapse	ko04728	1	5		mTOR signaling pathway	ko04150	2	163		Starch and sucrose metabolism	ko00500	2	43
Ubiquitin mediated proteolysis	ko04120	1	158		mTOR signaling pathway	ko04150	1	163							Apoptosis	ko04210	7	211		ECM-receptor interaction	ko04512	11	111		Progesterone-mediated oocyte maturation	ko04914	1	94
Ether lipid metabolism	ko00565	3	63		Tyrosine metabolism	ko00350	1	44							Toll-like receptor signaling pathway	ko04620	4	90		Influenza A	ko05164	1	9		Hippo signaling pathway	ko04390	1	8
Viral myocarditis	ko05416	1	13		FoxO signaling pathway	ko04068	2	144							Glycolysis / Gluconeogenesis	ko00010	7	58		Arrhythmogenic right ventricular cardiomyopathy (ARVC)	ko05412	1	3
Aldosterone-regulated sodium reabsorption	ko04960	1	1												Calcium signaling pathway	ko04020	32	345		Salmonella infection	ko05132	1	88
Metabolism of xenobiotics by cytochrome P450	ko00980	2	38												Circadian entrainment	ko04713	2	5		Glycerolipid metabolism	ko00561	1	147
Herpes simplex infection	ko05168	3	171												Ras signaling pathway	ko04014	2	9		Metabolism of xenobiotics by cytochrome P450	ko00980	1	38
Basal transcription factors	ko03022	1	42												Fatty acid biosynthesis	ko00061	1	14		Glycosaminoglycan biosynthesis - chondroitin sulfate / dermatan sulfate	ko00532	1	19
Focal adhesion	ko04510	22	236												p53 signaling pathway	ko04115	7	72		Tight junction	ko04530	4	164
Valine, leucine and isoleucine degradation	ko00280	3	62												Pantothenate and CoA biosynthesis	ko00770	4	15		RNA transport	ko03013	1	160
Influenza A	ko05164	1	9												Spliceosome	ko03040	1	130		Vitamin B6 metabolism	ko00750	1	7
Gap junction	ko04540	3	96												Other types of O-glycan biosynthesis	ko00514	1	37		Tryptophan metabolism	ko00380	2	56
Phenylalanine, tyrosine and tryptophan biosynthesis	ko00400	1	17												Hippo signaling pathway	ko04390	1	8		Intestinal immune network for IgA production	ko04672	1	186
Pyruvate metabolism	ko00620	1	42												Hypertrophic cardiomyopathy (HCM)	ko05410	1	3		Tyrosine metabolism	ko00350	1	44
Glutathione metabolism	ko00480	2	41												Alanine, aspartate and glutamate metabolism	ko00250	2	50		Hypertrophic cardiomyopathy (HCM)	ko05410	1	3
Wnt signaling pathway	ko04310	7	147												Starch and sucrose metabolism	ko00500	7	43		Lysine degradation	ko00310	1	71
Phagosome	ko04145	3	312												Nicotinate and nicotinamide metabolism	ko00760	3	37		ErbB signaling pathway	ko04012	1	89
FoxO signaling pathway	ko04068	3	144												MicroRNAs in cancer	ko05206	1	5		Hippo signaling pathway	ko04390	1	8
Nicotinate and nicotinamide metabolism	ko00760	1	37												Histidine metabolism	ko00340	2	23		GnRH signaling pathway	ko04912	2	109
Tight junction	ko04530	8	164												Butirosin and neomycin biosynthesis	ko00524	2	5
Cysteine and methionine metabolism	ko00270	2	62												Adherens junction	ko04520	11	99
Tyrosine metabolism	ko00350	2	44												NOD-like receptor signaling pathway	ko04621	1	54
Oxidative phosphorylation	ko00190	1	136												Fructose and mannose metabolism	ko00051	3	36
Adherens junction	ko04520	4	99												Viral myocarditis	ko05416	1	13
Inositol phosphate metabolism	ko00562	5	87												Bladder cancer	ko05219	1	2
ABC transporters	ko02010	7	65												Homologous recombination	ko03440	3	32
ErbB signaling pathway	ko04012	1	89												Tyrosine metabolism	ko00350	3	44
Platelet activation	ko04611	1	8												Glycine, serine and threonine metabolism	ko00260	3	39
PPAR signaling pathway	ko03320	4	147												Amino sugar and nucleotide sugar metabolism	ko00520	8	47
Hypertrophic cardiomyopathy (HCM)	ko05410	1	3												Cardiac muscle contraction	ko04260	5	73
Phosphatidylinositol signaling system	ko04070	5	119												Glutamatergic synapse	ko04724	1	4
Alanine, aspartate and glutamate metabolism	ko00250	3	50												Glycerophospholipid metabolism	ko00564	9	122
Regulation of actin cytoskeleton	ko04810	5	241												Arginine and proline metabolism	ko00330	2	48
AGE-RAGE signaling pathway in diabetic complications	ko04933	10	115												Selenocompound metabolism	ko00450	1	16
p53 signaling pathway	ko04115	1	72												Regulation of autophagy	ko04140	1	32
Thyroid hormone signaling pathway	ko04919	1	6												FoxO signaling pathway	ko04068	12	144
mTOR signaling pathway	ko04150	4	163												Purine metabolism	ko00230	18	205
															Metabolism of xenobiotics by cytochrome P450	ko00980	6	38
															Melanogenesis	ko04916	13	105
															Arachidonic acid metabolism	ko00590	6	70
															Glutathione metabolism	ko00480	6	41
															Leukocyte transendothelial migration	ko04670	1	6
															Glycosaminoglycan biosynthesis - chondroitin sulfate / dermatan sulfate	ko00532	1	19
															Steroid hormone biosynthesis	ko00140	3	47
															PPAR signaling pathway	ko03320	6	147
															Glycosaminoglycan biosynthesis - heparan sulfate / heparin	ko00534	4	31
															Insulin signaling pathway	ko04910	12	149
															Phagosome	ko04145	18	312
															Cytokine-cytokine receptor interaction	ko04060	18	214
															Pentose phosphate pathway	ko00030	2	27
															Fanconi anemia pathway	ko03460	3	61
															Cell cycle	ko04110	5	130
															Neuroactive ligand-receptor interaction	ko04080	26	353
															Propanoate metabolism	ko00640	4	32
															Wnt signaling pathway	ko04310	21	147
															TGF-beta signaling pathway	ko04350	11	83
															Glycosphingolipid biosynthesis - globo series	ko00603	3	16
															SNARE interactions in vesicular transport	ko04130	2	35
															Influenza A	ko05164	1	9
															Huntington's disease	ko05016	1	8
															Galactose metabolism	ko00052	5	32
															Other glycan degradation	ko00511	2	22
															Lysine degradation	ko00310	3	71
															Vitamin B6 metabolism	ko00750	1	7
															alpha-Linolenic acid metabolism	ko00592	2	39
															Glycosaminoglycan biosynthesis - keratan sulfate	ko00533	1	18
															Serotonergic synapse	ko04726	1	2
															Taurine and hypotaurine metabolism	ko00430	2	13
															Carbon metabolism	ko01200	10	114
															N-Glycan biosynthesis	ko00510	1	52
															Intestinal immune network for IgA production	ko04672	4	186
															Synthesis and degradation of ketone bodies	ko00072	1	11
															Glycosphingolipid biosynthesis - lacto and neolacto series	ko00601	8	55
															Peroxisome	ko04146	1	114
															VEGF signaling pathway	ko04370	5	77
															Ubiquitin mediated proteolysis	ko04120	5	158
															Valine, leucine and isoleucine degradation	ko00280	4	62
															ABC transporters	ko02010	13	65
															Dorso-ventral axis formation	ko04320	3	32
															Phosphatidylinositol signaling system	ko04070	10	119
															Mucin type O-Glycan biosynthesis	ko00512	3	33
															Porphyrin and chlorophyll metabolism	ko00860	1	25
															D-Glutamine and D-glutamate metabolism	ko00471	1	3
															Adrenergic signaling in cardiomyocytes	ko04261	25	156
															Thyroid hormone signaling pathway	ko04919	1	6
															Gap junction	ko04540	14	96
															Basal transcription factors	ko03022	1	42
															Cysteine and methionine metabolism	ko00270	2	62
															Notch signaling pathway	ko04330	7	66
															Progesterone-mediated oocyte maturation	ko04914	6	94
															Glycosaminoglycan degradation	ko00531	4	20
															Salivary secretion	ko04970	1	6
															Morphine addiction	ko05032	1	2
															AGE-RAGE signaling pathway in diabetic complications	ko04933	16	115
															mRNA surveillance pathway	ko03015	2	88
															Thiamine metabolism	ko00730	1	3
															Hedgehog signaling pathway	ko04340	10	44
															Glycosylphosphatidylinositol(GPI)-anchor biosynthesis	ko00563	2	25
															beta-Alanine metabolism	ko00410	2	31
															GnRH signaling pathway	ko04912	13	109
															Sphingolipid metabolism	ko00600	4	61
															Drug metabolism - cytochrome P450	ko00982	9	35
															Tryptophan metabolism	ko00380	4	56
